# Supplementary material for: Lifespan Predicts Mitochondrial Substitution Rates across Vertebrates, but Methodology Matters
Source: Genome Biol Evol. 2026 Mar 16;18(3):evag067. doi: 10.1093/gbe/evag067 (PMC13034128; doi:10.1093/gbe/evag067)
Supplement: evag067_Supplementary_Data [file evag067_supplementary_data.zip › Supplement_Tables.xlsx]

## Sheet: Dn_Ds_Results
Clade	Species	dN	dS	dNdS	Max_Lifespan	Divergence_Time	dN_Time_Calibrated	dS_Time_Calibrated	Generation_Time	dN_GenTime_Calibrated	dS_GenTime_Calibrated
Fish	Acipenser_ruthenus	0.002048	0.110217	0.0185845	27	118.206	1.73256e-05	0.000932411	13.2	2.28698e-05	0.00123078
Fish	Acipenser_transmontanus	0.00259	0.132995	0.019478	104	174.457	1.4846e-05	0.000762336	35	5.19611e-05	0.00266818
Fish	Allocyttus_niger	0.054583	1.15677	0.047186	100	56.1971	0.000971279	0.0205842	56.1	0.00544887	0.115477
Fish	Anguilla_dieffenbachii	0.052558	1.23258	0.0426404	106	58.6623	0.000895942	0.0210115	93	0.00833226	0.195407
Fish	Carassius_auratus	0.010283	0.384418	0.0267498	41	18.0091	0.000570988	0.0213457	6.7	0.000382562	0.0143016
Fish	Cheilinus_undulatus	0.051697	1.41031	0.0366566	32	15.6649	0.00330019	0.0900298	27.5	0.00907551	0.247582
Fish	Coregonus_clupeaformis	0.017204	0.501725	0.0342902	50	86.314	0.000199319	0.00581279	4.4	8.77003e-05	0.00255763
Fish	Cyprinodon_tularosa	0.030958	0.951721	0.0325283	5	4.05272	0.00763883	0.234835
Fish	Cyprinus_carpio	0.011996	0.326088	0.0367867	38	18.0091	0.000666107	0.0181068	5.5	0.000366359	0.00995875
Fish	Deltistes_luxatus	0.03028	1.01792	0.0297469	57	32.2323	0.00093943	0.0315809
Fish	Electrophorus_electricus	0.111969	1.7674	0.0633525	22	24.8997	0.00449679	0.0709807
Fish	Gambusia_affinis	0.072491	1.24668	0.0581474	3	4.05272	0.017887	0.307617	1.4	0.00250418	0.0430663
Fish	Gasterosteus_aculeatus	0.012003	0.536472	0.0223733	8	0.525087	0.0228591	1.02168	2	0.00457181	0.204336
Fish	Hucho_taimen	0.006395	0.335942	0.0190365	55	5.8556	0.00109212	0.057371	13.8	0.00150712	0.079172
Fish	Huso_huso	0.007456	0.134957	0.0552496	118	118.206	6.30761e-05	0.00114171	33	0.000208151	0.00376763
Fish	Ictalurus_punctatus	0.026052	0.709978	0.0366946	24	11.1546	0.00233555	0.0636492
Fish	Larimichthys_crocea	0.05323	0.895711	0.0594271	6	9.07039	0.00586855	0.0987511	5.2	0.00305164	0.0513506
Fish	Megalops_cyprinoides	0.038805	0.908252	0.0427251	44	58.6623	0.000661498	0.0154827
Fish	Micropterus_salmoides	0.029217	0.89253	0.0327354	23	4.02674	0.00725574	0.221651	5.2	0.00377299	0.115258
Fish	Neoceratodus_forsteri	0.069009	1.34005	0.051497	90	252.7	0.000273087	0.00530294	10.3	0.000281279	0.00546203
Fish	Oncorhynchus_gorbuscha	0.007526	0.419301	0.0179494	3	45.1593	0.000166655	0.00928494	2	3.33309e-05	0.00185699
Fish	Oreochromis_niloticus	0.026984	0.827697	0.0326018	9	8.258	0.00326762	0.10023	0.5	0.000163381	0.00501149
Fish	Perca_flavescens	0.011552	0.449139	0.0257209	11	0.746174	0.0154816	0.601922	3.7	0.00572821	0.222711
Fish	Plectropomus_leopardus	0.051119	1.23178	0.0415	26	2.16661	0.023594	0.568527	4	0.0094376	0.227411
Fish	Pungitius_pungitius	0.015268	0.51407	0.0297005	5	0.525087	0.0290771	0.979018	1	0.00290771	0.0979018
Fish	Salvelinus_namaycush	0.006768	0.288366	0.0234688	50	5.8556	0.00115582	0.0492462	6.5	0.00075128	0.03201
Fish	Sander_lucioperca	0.009043	0.444627	0.0203379	17	0.746174	0.0121192	0.595875	8.2	0.0099377	0.488618
Fish	Sebastes_aleutianus	0.006809	0.115923	0.0587384	205	0.52819	0.0128912	0.219472	44.9	0.0578815	0.98543
Fish	Sebastes_umbrosus	0.004387	0.11911	0.0368314	30	0.52819	0.00830573	0.225506
Fish	Silurus_glanis	0.027258	0.67357	0.0404684	80	11.1546	0.00244367	0.0603852	6	0.0014662	0.0362311
Birds	Acanthisitta_chloris	0.064999	1.25821	0.0516602	10	8.99972	0.00722233	0.139805	4	0.00288893	0.055922
Birds	Agelaius_phoeniceus	0.012214	0.584412	0.0209	15.75	0.890718	0.0137125	0.656113	6.2	0.00850177	0.40679
Birds	Alca_torda	0.008641	0.354143	0.0243987	30.5833	8.09603	0.00106731	0.0437428	14	0.00149424	0.0612399
Birds	Anas_platyrhynchos	0.033449	1.3773	0.0242857	27.5833	43.3703	0.000771243	0.0317568	2.32	0.000178928	0.00736758
Birds	Anhinga_anhinga	0.032971	0.778575	0.0423481	12	2.02735	0.0162631	0.384035	8.8	0.0143115	0.337951
Birds	Anseranas_semipalmata	0.017679	0.595524	0.029686	26.2917	43.3703	0.00040763	0.0137312	7	0.000285341	0.00961181
Birds	Apteryx_owenii	0.023856	0.736288	0.0324007	33	64	0.00037275	0.0115045	11.7	0.000436118	0.0134603
Birds	Aquila_chrysaetos	0.035736	0.82342	0.0433999	31.6667	8.47134	0.00421846	0.0972007	16.3	0.00687609	0.158437
Birds	Calypte_anna	0.035519	1.38564	0.0256334	8.16667	21.0139	0.00169026	0.0659392	2.34	0.000395521	0.0154298
Birds	Calyptorhynchus_latirostris	0.020099	0.422012	0.0476269	34.8417	6.69516	0.00300202	0.0630324	15	0.00450303	0.0945486
Birds	Cathartes_aura	0.019538	0.60255	0.0324259	23.3333	8.47134	0.00230636	0.0711281	7	0.00161446	0.0497897
Birds	Chaetura_pelagica	0.020243	0.842217	0.0240354	14	21.0139	0.000963313	0.040079	4.5	0.000433491	0.0180355
Birds	Charadrius_vociferus	0.019277	0.674032	0.028599	10.9167	31.3128	0.000615627	0.0215258	5.2	0.000320126	0.0111934
Birds	Cinclus_mexicanus	0.031225	0.91372	0.0341734	8.08333	1.77453	0.0175962	0.514909	2.59	0.00455743	0.133361
Birds	Climacteris_rufus	0.037783	1.19658	0.0315759	11.625	5.30945	0.00711618	0.225368	7.1	0.00505249	0.160011
Birds	Dryobates_pubescens	0.046198	1.68839	0.0273625	11.9167	8.65857	0.00533552	0.194996	4.7	0.00250769	0.0916482
Birds	Eolophus_roseicapilla	0.017174	0.424327	0.0404746	27.2417	6.69516	0.00256514	0.0633782	12.1	0.00310381	0.0766876
Birds	Eudyptula_minor	0.028	0.638114	0.0438786	33	6.16863	0.0045391	0.103445	8.4	0.00381284	0.0868939
Birds	Falco_rusticolus	0.051759	1.09343	0.0473365	15.75	19.4457	0.00266171	0.0562297	7.73	0.00205751	0.0434656
Birds	Fregata_magnificens	0.024272	0.600951	0.0403886	19.75	4.01701	0.0060423	0.149601	13.3	0.00803626	0.19897
Birds	Glaucidium_brasilianum	0.04132	1.16595	0.0354389	3.91667	2.75562	0.0149948	0.423116	3.05	0.00457342	0.12905
Birds	Gymnorhina_tibicen	0.023664	0.775087	0.0305314	24.5417	3.5074	0.00674689	0.220986	12.7	0.00856855	0.280653
Birds	Haemorhous_mexicanus	0.017232	0.654385	0.026333	11.5833	0.890718	0.0193462	0.734671	4.1	0.00793194	0.301215
Birds	Lichenostomus_cassidix	0.028779	0.957902	0.0300434	12.975	5.27684	0.00545384	0.18153	3.17	0.00172887	0.0575449
Birds	Menura_novaehollandiae	0.033873	0.98153	0.03451	17.9	8.27729	0.00409228	0.118581	11.1	0.00454243	0.131625
Birds	Mycteria_americana	0.021039	0.506149	0.0415677	22.3333	7.66205	0.00274587	0.0660592	8.4	0.00230653	0.0554898
Birds	Orthonyx_spaldingii	0.03363	0.986002	0.034107	16.5	2.66704	0.0126095	0.369699	4.4	0.00554817	0.162668
Birds	Patagioenas_fasciata	0.031862	0.952789	0.0334404	18.5	21.6066	0.00147464	0.0440972	6	0.000884787	0.0264583
Birds	Phaethon_rubricauda	0.041359	0.917638	0.0450708	32.6667	26.0509	0.00158763	0.0352249	11.7	0.00185752	0.0412131
Birds	Phoebastria_immutabilis	0.016279	0.570285	0.0285458	69.75	6.16863	0.002639	0.0924493	28.5	0.00752115	0.26348
Birds	Phoenicopterus_ruber	0.01112	0.37998	0.0292637	49	9.64233	0.00115325	0.0394075	12.65	0.00145886	0.0498505
Birds	Podargus_strigoides	0.068598	1.15709	0.059285	19.6917	44.5605	0.00153944	0.0259667	7.5	0.00115458	0.019475
Birds	Podilymbus_podiceps	0.028452	0.667119	0.0426487	4.58333	9.64233	0.00295074	0.0691865	4.4	0.00129832	0.030442
Birds	Pomatostomus_ruficeps	0.029343	0.882288	0.0332583	8.725	2.66704	0.0110021	0.330812	6.5	0.00715135	0.215028
Birds	Porphyrio_hochstetteri	0.055539	1.40874	0.0394244	15	26.0534	0.00213173	0.0540712	4.6	0.000980598	0.0248727
Birds	Sterna_hirundo	0.019096	0.644205	0.0296428	28.9167	8.09603	0.00235869	0.0795705	11.5	0.00271249	0.0915061
Birds	Strix_occidentalis_caurina	0.029017	0.613291	0.0473132	21	2.75562	0.0105301	0.22256	7.09	0.00746586	0.157795
Birds	Sula_dactylatra	0.02785	0.671548	0.0414708	25.25	2.02735	0.0137371	0.331244	16.3	0.0223915	0.539928
Birds	Tyto_alba	0.061374	1.22064	0.0502797	15.4167	5.44795	0.0112655	0.224056	6.2	0.00698463	0.138915
Birds	Uria_aalge	0.011097	0.378733	0.0292996	40.6667	23.186	0.000478609	0.0163346	15.1	0.000722699	0.0246652
Bivalves	Acanthocardia_tuberculata	0.134906	3.06282	0.0440463	11	152.677	0.000883604	0.0200607
Bivalves	Anodonta_anatina	0.02548	0.415492	0.0613253	28	1.29995	0.0196007	0.319621	2	0.00392015	0.0639243
Bivalves	Arctica_islandica	0.098177	3.56391	0.0275475	507	50.6688	0.00193762	0.0703373	32	0.00620039	0.225079
Bivalves	Argopecten_irradians	0.069073	2.98137	0.0231684	2	222.527	0.000310403	0.0133978
Bivalves	Corbicula_fluminea	0.123978	4.05522	0.0305725	5	50.6688	0.00244683	0.0800338	0.75	0.000183512	0.00600253
Bivalves	Cristaria_plicata	0.018285	0.585686	0.0312192	4	1.29995	0.0140659	0.450545
Bivalves	Fulvia_mutica	0.113047	3.24048	0.0348859	2	152.677	0.000740432	0.0212244	1	7.40432e-05	0.00212244
Bivalves	Hiatella_arctica	0.305488	3.02165	0.101099	126	152.79	0.0019994	0.0197765
Bivalves	Lamprotula_leai	0.045699	0.661706	0.0690622	17	10.3639	0.00440945	0.0638474
Bivalves	Lampsilis_ornata	0.013156	0.292538	0.0449735	80	2.5983	0.00506332	0.112588	2	0.00101266	0.0225177
Bivalves	Lampsilis_siliquoidea	0.189096	1.62072	0.116674	18	31.2142	0.00605801	0.0519225
Bivalves	Laternula_elliptica	0.257364	2.83797	0.0906859	36	503.936	0.000510708	0.00563162	3	0.000153212	0.00168949
Bivalves	Loripes_lacteus	0.273033	3.56839	0.0765144	4.9	474.096	0.000575902	0.00752671
Bivalves	Margaritifera_falcata	0.043345	0.935537	0.0463314	114	31.292	0.00138518	0.029897	9	0.00124666	0.0269073
Bivalves	Margaritifera_margaritifera	0.114804	1.32708	0.0865088	210	31.2142	0.00367794	0.0425152	20	0.00735588	0.0850305
Bivalves	Mercenaria_mercenaria	0.089141	4.71086	0.0189225	106	33.7755	0.00263922	0.139476
Bivalves	Meretrix_lyrata	0.157063	3.75577	0.041819	11	33.7755	0.00465021	0.111198	2	0.000930042	0.0222396
Bivalves	Mizuhopecten_yessoensis	0.093742	2.75787	0.0339907	16	110.685	0.000846924	0.0249163	3	0.000254077	0.00747489
Bivalves	Musculista_senhousia	0.172539	4.83453	0.0356889	2	214.157	0.000805665	0.0225747	0.67	5.39796e-05	0.0015125
Bivalves	Mya_arenaria	0.278619	3.23269	0.0861881	28	152.694	0.00182469	0.021171	1.6	0.00029195	0.00338736
Bivalves	Mytilus_edulis	0.150892	3.50874	0.0430048	24	427.4	0.000353046	0.00820949	7	0.000247132	0.00574664
Bivalves	Nucula_nucleus	0.13571	1.9404	0.0699394	10	514	0.000264027	0.0037751
Bivalves	Ostrea_edulis	0.382739	3.85177	0.0993668	15	221.643	0.00172682	0.0173783	3	0.000518047	0.00521348
Bivalves	Panopea_abrupta	0.157765	3.88594	0.040599	168	76.04	0.00207476	0.0511039
Bivalves	Paphia_undulata	0.130791	3.55575	0.036783	3	33.7764	0.00387225	0.105273	0.58	0.000224591	0.00610584
Bivalves	Perna_viridis	0.131378	4.44457	0.0295593	3	214.157	0.000613465	0.0207538	0.42	2.57655e-05	0.000871659
Bivalves	Placopecten_magellanicus	0.099162	2.5567	0.038785	25	110.685	0.000895892	0.0230989	3	0.000268767	0.00692966
Bivalves	Pyganodon_grandis	0.031063	0.588276	0.0528026	14	2.59969	0.0119487	0.226287	5	0.00597436	0.113143
Bivalves	Quadrula_quadrula	0.045594	0.438868	0.103889	64	5.19523	0.00877613	0.0844752	6.5	0.00570449	0.0549089
Bivalves	Ruditapes_philippinarum	0.130116	3.75565	0.0346454	25	33.7764	0.00385227	0.111191	1	0.000385227	0.0111191
Bivalves	Scapharca_broughtonii	0.283896	5.40221	0.0525519	20	221.643	0.00128087	0.0243734	1	0.000128087	0.00243734
Bivalves	Sinanodonta_woodiana	0.032966	0.66917	0.0492641	12	5.20575	0.00633262	0.128544	3	0.00189978	0.0385633
Bivalves	Solen_strictus	0.168493	3.04187	0.0553912	5.5	76.04	0.00221585	0.0400036
Bivalves	Unio_pictorum	0.022568	0.538403	0.0419164	22	10.433	0.00216313	0.0516056	2	0.000432626	0.0103211
Bivalves	Venustaconcha_ellipsiformis	0.013498	0.29474	0.045795	15	2.5983	0.00519494	0.113436	3	0.00155848	0.0340308
Rockfish	Sebastes_aleutianus	0.000795	0.015428	0.0516	205	1.59219	0.000499312	0.0096898	44.8862	0.00224122	0.0434938
Rockfish	Sebastes_alutus	0.000916	0.039996	0.0229	105	3	0.000305333	0.013332	21.5531	0.000658087	0.0287346
Rockfish	Sebastes_atrovirens	0.000131	0.008524	0.0154	25	4.9003	2.6733e-05	0.00173949	8.39422	2.24403e-05	0.00146016
Rockfish	Sebastes_auriculatus	0.000355	0.026926	0.0132	34	3.98656	8.90492e-05	0.00675419	10.5302	9.37709e-05	0.00711232
Rockfish	Sebastes_aurora	0.000131	0.001119	0.1171	118	8	1.6375e-05	0.000139875	32.1769	5.26896e-05	0.000450074
Rockfish	Sebastes_babcocki	0.000785	0.019307	0.0407	106	0.242653	0.00323507	0.0795663
Rockfish	Sebastes_borealis	0.001022	0.029923	0.0342	160	2.32824	0.000438958	0.0128522
Rockfish	Sebastes_caurinus	0.000131	0.00112	0.1171	57	8	1.6375e-05	0.00014	14.9728	2.45179e-05	0.000209619
Rockfish	Sebastes_cheni	0.000131	0.004073	0.0322	22	2.57178	5.09374e-05	0.00158373
Rockfish	Sebastes_chlorostictus	0.00013	0.00197	0.0662	51	0.423372	0.000307059	0.00465312	14.9176	0.000458058	0.00694135
Rockfish	Sebastes_ciliatus	0.000527	0.003352	0.1573	67	2.81707	0.000187074	0.00118989
Rockfish	Sebastes_constellatus	0.000261	0.004606	0.0566	32	0.139034	0.00187724	0.0331286	11.0335	0.00207125	0.0365525
Rockfish	Sebastes_crameri	0.000132	0.001954	0.0674	105	1.72899	7.63453e-05	0.00113014	22.0546	0.000168377	0.00249248
Rockfish	Sebastes_dalli	0.001357	0.04822	0.0281	12	6.7386	0.000201377	0.00715579	5.80409	0.000116881	0.00415328
Rockfish	Sebastes_diploproa	0.00224	0.054637	0.041	103	6.18594	0.000362112	0.00883245	23.1887	0.000839691	0.0204813
Rockfish	Sebastes_elongatus	0.002901	0.056894	0.051	54	6.89114	0.000420975	0.00825611	15.7287	0.000662141	0.0129858
Rockfish	Sebastes_ensifer	0.000391	0.00862	0.0454	38	0.580028	0.000674106	0.0148614	13.7485	0.000926795	0.0204322
Rockfish	Sebastes_entomelas	0.000263	0.004084	0.0644	60	3.74278	7.02686e-05	0.00109117	14.372	0.00010099	0.00156823
Rockfish	Sebastes_exsul	0.000261	0.012032	0.0217	24	0.191702	0.00136149	0.0627641
Rockfish	Sebastes_fasciatus	0.000533	0.007831	0.068	75	1.71241	0.000311257	0.00457308
Rockfish	Sebastes_flavidus	0.000132	0.012883	0.0103	64	3.48592	3.78666e-05	0.00369572	16.9878	6.4327e-05	0.00627822
Rockfish	Sebastes_goodei	0.002136	0.11828	0.0181	39	0.601439	0.00355148	0.196662	9.55251	0.00339256	0.187861
Rockfish	Sebastes_helvomaculatus	0	0.001132	0.0001	87	0.113419	0	0.00998073	25.5257	0	0.0254765
Rockfish	Sebastes_hopkinsi	0.000627	0.058397	0.0107	19	0.728264	0.000860951	0.0801865	4.84412	0.000417055	0.0388433
Rockfish	Sebastes_jordani	0.003787	0.129271	0.0293	32	0.300742	0.0125922	0.42984	6.7808	0.00853851	0.291466
Rockfish	Sebastes_levis	0.005754	0.076445	0.0753	55	1.22497	0.00469727	0.0624058
Rockfish	Sebastes_maliger	0.000581	0.017088	0.034	95	7.81777	7.43179e-05	0.00218579	25.4158	0.000188885	0.00555536
Rockfish	Sebastes_melanostomus	0.002373	0.05615	0.0423	90	6.50598	0.000364741	0.00863052	41.1021	0.00149916	0.0354732
Rockfish	Sebastes_mentella	0.000399	0.009305	0.0429	75	1.71241	0.000233004	0.00543385
Rockfish	Sebastes_miniatus	0	0.00028	0.0001	60	1.03501	0	0.00027053
Rockfish	Sebastes_mystinus	0.000263	0.005088	0.0517	44	2.53872	0.000103595	0.00200416	14.3817	0.000148988	0.00288232
Rockfish	Sebastes_nebulosus	0.000582	0.023399	0.0249	79	7.43414	7.82874e-05	0.00314751	18.7017	0.000146411	0.00588637
Rockfish	Sebastes_nigrocinctus	0.001704	0.028165	0.0605	116	0.566941	0.00300561	0.0496789
Rockfish	Sebastes_paucispinis	0.004101	0.120863	0.0339	58	0.300742	0.0136363	0.401883
Rockfish	Sebastes_pinniger	0.001586	0.033625	0.0472	84	4.34592	0.00036494	0.00773715	20.6871	0.000754957	0.0160059
Rockfish	Sebastes_polyspinis	0.000132	0.001973	0.0668	88	2.81707	4.68572e-05	0.000700373
Rockfish	Sebastes_proriger	0.000929	0.030527	0.0304	70	0.910503	0.00102031	0.0335276
Rockfish	Sebastes_rastrelliger	0.00109	0.039313	0.0277	23	3.98656	0.000273419	0.00986138	8.86356	0.000242346	0.0087407
Rockfish	Sebastes_reedi	0.000132	0.001967	0.0669	100	1.72899	7.63453e-05	0.00113766
Rockfish	Sebastes_rosaceus	0.000916	0.023465	0.039	30	0.36582	0.00250396	0.0641435	6.40642	0.00160414	0.041093
Rockfish	Sebastes_rosenblatti	0.000261	0.000282	0.9253	58	0.423372	0.00061648	0.000666082	20.4014	0.00125771	0.0013589
Rockfish	Sebastes_ruberrimus	0	0.000278	0.0001	147	1.03501	0	0.000268597	40.7238	0	0.00109383
Rockfish	Sebastes_rubrivinctus	0.002624	0.038446	0.0682	36	0.242653	0.0108138	0.15844
Rockfish	Sebastes_saxicola	0.003829	0.044798	0.0855	38	5.25401	0.000728777	0.00852645
Rockfish	Sebastes_schlegelii	0.001317	0.091207	0.0144	20	0.848922	0.00155138	0.107439
Rockfish	Sebastes_semicinctus	0.004083	0.052612	0.0776	15	5.25401	0.000777121	0.0100137
Rockfish	Sebastes_umbrosus	0	0.000277	0.0001	31	0.113419	0	0.00244228
Rockfish	Sebastes_variabilis	0.000132	0.009409	0.014	76	4.1398	3.18856e-05	0.00227281
Rockfish	Sebastes_variegatus	0.000132	0.005038	0.0263	48	0.206135	0.000640358	0.0244403
Rockfish	Sebastes_wilsoni	1e-06	0.006516	0.0001	26	0.206135	4.8512e-06	0.0316104
Rockfish	Sebastes_zacentrus	0.000132	0.010074	0.0131	58	0.548642	0.000240594	0.0183617

## Sheet: Life_History_Traits
Species	Clade	Max_Lifespan	Generation_Time (yrs)	Max_Length (cm)	Min_Depth	Max_Depth	Midpoint_Depth	Body_Mass_g	Lifespan_Source	Generation_Time_Source	Length_Source	Min_Depth_Source	Max_Depth_Source	Mass_Source
Acipenser_ruthenus	Fish	27	13.2	125	1	22	11.5	-	CITIES	FishBase	FishBase	FishBase	FishBase	-
Acipenser_transmontanus	Fish	104	35	610	1	122	61.5	-	FishBase	Committee on the Status of Endangered Wildlife in Canada (COSEWIC). COSEWIC Assessment and Status Report on the White Sturgeon (Acipenser transmontanus) in Canada. Government of Canada, 2012.	FishBase	FishBase	FishBase	-
Allocyttus_niger	Fish	100	56.1	47	560	1300	930	-	FishBase	FishBase	FishBase	FishBase	FishBase	-
Anguilla_dieffenbachii	Fish	106	93	185	10	980	495	-	Jellyman, 1995	Jellyman, 1995	FishBase	FishBase	FishBase	-
Carassius_auratus	Fish	41	6.7	48	0	20	10	-	FishBase	FishBase	FishBase	FishBase	FishBase	-
Cheilinus_undulatus	Fish	32	27.5	229	0	100	50	-	FishBase	FishBase	FishBase	FishBase	FishBase	-
Coregonus_clupeaformis	Fish	50	4.4	100	0	128	64	-	FishBase	FishBase	FishBase	FishBase	FishBase	-
Cyprinodon_tularosa	Fish	5	-	5	0	0.5	0.25	-	FishBase	-	FishBase	FishBase	FishBase	-
Cyprinus_carpio	Fish	38	5.5	120	0	29	14.5	-	FishBase	FishBase	FishBase	FishBase	FishBase	-
Deltistes_luxatus	Fish	57	-	86	2	3.5	2.75	-	FishBase	-	FishBase	FishBase	FishBase	-
Electrophorus_electricus	Fish	22	-	250	1	3	2	-	FishBase	-	FishBase	FishBase	FishBase	-
Gambusia_affinis	Fish	3	1.4	5.1	0	2	1	-	FishBase	FishBase	FishBase	FishBase	FishBase	-
Gasterosteus_aculeatus	Fish	8	2	11	0	100	50	-	FishBase	Terekhanova, 2014	FishBase	FishBase	FishBase	-
Hucho_taimen	Fish	55	13.8	200	0	3	1.5	-	FishBase	Galland, 2021	FishBase	FishBase	FishBase	-
Huso_huso	Fish	118	33	800	70	180	125	-	FishBase	Fazli, 2020	FishBase	FishBase	FishBase	-
Ictalurus_punctatus	Fish	24	-	132	0	15	7.5	-	FishBase	-	FishBase	FishBase	FishBase	-
Larimichthys_crocea	Fish	6	5.2	80	0	120	60	-	FishBase	FishBase	FishBase	FishBase	FishBase	-
Megalops_cyprinoides	Fish	44	-	150	1	50	25.5	-	FishBase	-	FishBase	FishBase	FishBase	-
Micropterus_salmoides	Fish	23	5.2	97	0	6	3	-	FishBase	FishBase	FishBase	FishBase	FishBase	-
Neoceratodus_forsteri	Fish	90	10.3	170	1.5	3	2.25	-	FishBase	FishBase	FishBase	FishBase	FishBase	-
Oncorhynchus_gorbuscha	Fish	3	2	76	0	250	125	-	FishBase	NOAA	FishBase	FishBase	FishBase	-
Oreochromis_niloticus	Fish	9	0.5	60	0	20	10	-	FishBase	Fujimura, 2007	FishBase	FishBase	FishBase	-
Perca_flavescens	Fish	11	3.7	50	0	56	28	-	FishBase	FishBase	FishBase	FishBase	FishBase	-
Plectropomus_leopardus	Fish	26	4	120	3	100	51.5	-	FishBase	Wu, 2024	FishBase	FishBase	FishBase	-
Pungitius_pungitius	Fish	5	1	9	0	110	55	-	FishBase	Wang, 2023	FishBase	FishBase	FishBase	-
Salvelinus_namaycush	Fish	50	6.5	150	3	61	32	-	FishBase	FishBase	FishBase	FishBase	FishBase	-
Sander_lucioperca	Fish	17	8.2	100	2	30	16	-	FishBase	FishBase	FishBase	FishBase	FishBase	-
Sebastes_aleutianus	Fish	205	44.9	97	25	900	462.5	-	FishBase	Kolora, 2021	FishBase	FishBase	FishBase	-
Sebastes_umbrosus	Fish	30	-	29.8	30	119	74.5	-	Kolora, 2021	-	FishBase	FishBase	FishBase	-
Silurus_glanis	Fish	80	6	273	0	30	15	-	FishBase	FishBase	FishBase	FishBase	FishBase	-
Acanthisitta_chloris	Bird	10	4	-	-	-	-	6.9	-	-	-	-	-	Tobias, 2022
Agelaius_phoeniceus	Bird	15.75	6.2	-	-	-	-	50.8	-	-	-	-	-	Tobias, 2022
Alca_torda	Bird	30.5833	14	-	-	-	-	726	-	-	-	-	-	Tobias, 2022
Anas_platyrhynchos	Bird	27.5833	2.32	-	-	-	-	843.4	-	-	-	-	-	Tobias, 2022
Anhinga_anhinga	Bird	12	8.8	-	-	-	-	1235	-	-	-	-	-	Tobias, 2022
Anseranas_semipalmata	Bird	26.2917	7	-	-	-	-	2393.4	-	-	-	-	-	Tobias, 2022
Apteryx_owenii	Bird	33	11.7	-	-	-	-	1238.3	-	-	-	-	-	Tobias, 2022
Aquila_chrysaetos	Bird	31.6667	16.3	-	-	-	-	4248	-	-	-	-	-	Tobias, 2022
Calypte_anna	Bird	8.16667	2.34	-	-	-	-	4.2	-	-	-	-	-	Tobias, 2022
Calyptorhynchus_latirostris	Bird	34.8417	15	-	-	-	-	-	-	-	-	-	-	NA
Cathartes_aura	Bird	23.3333	7	-	-	-	-	1518.2	-	-	-	-	-	Tobias, 2022
Chaetura_pelagica	Bird	14	4.5	-	-	-	-	23.6	-	-	-	-	-	Tobias, 2022
Charadrius_vociferus	Bird	10.9167	5.2	-	-	-	-	96.4	-	-	-	-	-	Tobias, 2022
Cinclus_mexicanus	Bird	8.08333	2.59	-	-	-	-	56.7	-	-	-	-	-	Tobias, 2022
Climacteris_rufus	Bird	11.625	7.1	-	-	-	-	32.6	-	-	-	-	-	Tobias, 2022
Dryobates_pubescens	Bird	11.9167	4.7	-	-	-	-	25.6	-	-	-	-	-	Tobias, 2022
Eolophus_roseicapilla	Bird	27.2417	12.1	-	-	-	-	328	-	-	-	-	-	Birds of the World
Eudyptula_minor	Bird	33	8.4	-	-	-	-	1107.8	-	-	-	-	-	Tobias, 2022
Falco_rusticolus	Bird	15.75	7.73	-	-	-	-	1431.7	-	-	-	-	-	Tobias, 2022
Fregata_magnificens	Bird	19.75	13.3	-	-	-	-	1490.5	-	-	-	-	-	Tobias, 2022
Glaucidium_brasilianum	Bird	3.91667	3.05	-	-	-	-	63.3	-	-	-	-	-	Birds of the World
Gymnorhina_tibicen	Bird	24.5417	12.7	-	-	-	-	284.9	-	-	-	-	-	Tobias, 2022
Haemorhous_mexicanus	Bird	11.5833	4.1	-	-	-	-	21.4	-	-	-	-	-	Tobias, 2022
Lichenostomus_cassidix	Bird	12.975	3.17	-	-	-	-	-	-	-	-	-	-	NA
Menura_novaehollandiae	Bird	17.9	11.1	-	-	-	-	972.6	-	-	-	-	-	Tobias, 2022
Mycteria_americana	Bird	22.3333	8.4	-	-	-	-	2554.5	-	-	-	-	-	Tobias, 2022
Orthonyx_spaldingii	Bird	16.5	4.4	-	-	-	-	149.9	-	-	-	-	-	Tobias, 2022
Patagioenas_fasciata	Bird	18.5	6	-	-	-	-	366.3	-	-	-	-	-	Tobias, 2022
Phaethon_rubricauda	Bird	32.6667	11.7	-	-	-	-	671.9	-	-	-	-	-	Tobias, 2022
Phoebastria_immutabilis	Bird	69.75	28.5	-	-	-	-	3145.9	-	-	-	-	-	Tobias, 2022
Phoenicopterus_ruber	Bird	49	12.65	-	-	-	-	3031.6	-	-	-	-	-	Tobias, 2022
Podargus_strigoides	Bird	19.6917	7.5	-	-	-	-	308	-	-	-	-	-	Tobias, 2022
Podilymbus_podiceps	Bird	4.58333	4.4	-	-	-	-	411.9	-	-	-	-	-	Tobias, 2022
Pomatostomus_ruficeps	Bird	8.725	6.5	-	-	-	-	57.8	-	-	-	-	-	Tobias, 2022
Porphyrio_hochstetteri	Bird	15	4.6	-	-	-	-	2462.2	-	-	-	-	-	Tobias, 2022
Sterna_hirundo	Bird	28.9167	11.5	-	-	-	-	129.2	-	-	-	-	-	Tobias, 2022
Strix_occidentalis_caurina	Bird	21	7.09	-	-	-	-	-	-	-	-	-	-	NA
Sula_dactylatra	Bird	25.25	16.3	-	-	-	-	1732.1	-	-	-	-	-	Tobias, 2022
Tyto_alba	Bird	15.4167	6.2	-	-	-	-	403.3	-	-	-	-	-	Tobias, 2022
Uria_aalge	Bird	40.6667	15.1	-	-	-	-	991.9	-	-	-	-	-	Tobias, 2022
Sebastes_aleutianus	RockFish	205	44.8862	97	25	900	462.5	-	Kolora, 2021	Kolora, 2021	FishBase	FishBase	FishBase	-
Sebastes_alutus	RockFish	105	21.5531	53	0	825	412.5	-	Kolora, 2021	Kolora, 2021	FishBase	FishBase	FishBase	-
Sebastes_atrovirens	RockFish	25	8.39422	42	0	46	23	-	Kolora, 2021	Kolora, 2021	FishBase	FishBase	FishBase	-
Sebastes_auriculatus	RockFish	34	10.5302	56	0	128	64	-	Kolora, 2021	Kolora, 2021	FishBase	FishBase	FishBase	-
Sebastes_aurora	RockFish	118	32.1769	41	124	769	446.5	-	Kolora, 2021	Kolora, 2021	FishBase	FishBase	FishBase	-
Sebastes_babcocki	RockFish	106	-	64	49	625	337	-	Kolora, 2021	-	FishBase	FishBase	FishBase	-
Sebastes_borealis	RockFish	160	-	108	0	1200	600	-	Kolora, 2021	-	FishBase	FishBase	FishBase	-
Sebastes_caurinus	RockFish	57	14.9728	58	10	183	96.5	-	Kolora, 2021	Kolora, 2021	FishBase	FishBase	FishBase	-
Sebastes_cheni	RockFish	22	-					-	Kolora, 2021	-	FishBase	FishBase	FishBase	-
Sebastes_chlorostictus	RockFish	51	14.9176	50	49	201	125	-	Kolora, 2021	Kolora, 2021	FishBase	FishBase	FishBase	-
Sebastes_ciliatus	RockFish	67	-	53	5	160	82.5	-	Kolora, 2021	-	FishBase	FishBase	FishBase	-
Sebastes_constellatus	RockFish	32	11.0335	46	15	274	144.5	-	Kolora, 2021	Kolora, 2021	FishBase	FishBase	FishBase	-
Sebastes_crameri	RockFish	105	22.0546	58	25	600	312.5	-	Kolora, 2021	Kolora, 2021	FishBase	FishBase	FishBase	-
Sebastes_dalli	RockFish	12	5.80409	25	18	256	137	-	Kolora, 2021	Kolora, 2021	FishBase	FishBase	FishBase	-
Sebastes_diploproa	RockFish	103	23.1887	46	0	800	400	-	Kolora, 2021	Kolora, 2021	FishBase	FishBase	FishBase	-
Sebastes_elongatus	RockFish	54	15.7287	39	25	425	225	-	Kolora, 2021	Kolora, 2021	FishBase	FishBase	FishBase	-
Sebastes_ensifer	RockFish	38	13.7485	30	70	433	251.5	-	Kolora, 2021	Kolora, 2021	FishBase	FishBase	FishBase	-
Sebastes_entomelas	RockFish	60	14.372	60	0	549	274.5	-	Kolora, 2021	Kolora, 2021	FishBase	FishBase	FishBase	-
Sebastes_exsul	RockFish	24	-	21.2	110	200	155	-	Kolora, 2021	-	FishBase	FishBase	FishBase	-
Sebastes_fasciatus	RockFish	75	-	47	70	592	331	-	Kolora, 2021	-	FishBase	FishBase	FishBase	-
Sebastes_flavidus	RockFish	64	16.9878	66	0	549	274.5	-	Kolora, 2021	Kolora, 2021	FishBase	FishBase	FishBase	-
Sebastes_goodei	RockFish	39	9.55251	56	0	425	212.5	-	Kolora, 2021	Kolora, 2021	FishBase	FishBase	FishBase	-
Sebastes_helvomaculatus	RockFish	87	25.5257	41	25	549	287	-	Kolora, 2021	Kolora, 2021	FishBase	FishBase	FishBase	-
Sebastes_hopkinsi	RockFish	19	4.84412	29	18	183	100.5	-	Kolora, 2021	Kolora, 2021	FishBase	FishBase	FishBase	-
Sebastes_jordani	RockFish	32	6.7808	32	0	350	175	-	Kolora, 2021	Kolora, 2021	FishBase	FishBase	FishBase	-
Sebastes_levis	RockFish	55	-	100	20	500	260	-	Kolora, 2021	-	FishBase	FishBase	FishBase	-
Sebastes_maliger	RockFish	95	25.4158	61	0	274	137	-	Kolora, 2021	Kolora, 2021	FishBase	FishBase	FishBase	-
Sebastes_melanostomus	RockFish	90	41.1021	70	124	769	446.5	-	Kolora, 2021	Kolora, 2021	FishBase	FishBase	FishBase	-
Sebastes_mentella	RockFish	75	-	77.5	300	1441	870.5	-	Kolora, 2021	-	FishBase	FishBase	FishBase	-
Sebastes_miniatus	RockFish	60	-	91	15	467	241	-	Kolora, 2021	-	FishBase	FishBase	FishBase	-
Sebastes_mystinus	RockFish	44	14.3817	61	0	550	275	-	Kolora, 2021	Kolora, 2021	FishBase	FishBase	FishBase	-
Sebastes_nebulosus	RockFish	79	18.7017	45	3	128	65.5	-	Kolora, 2021	Kolora, 2021	FishBase	FishBase	FishBase	-
Sebastes_nigrocinctus	RockFish	116	-	61	10	275	142.5	-	Kolora, 2021	-	FishBase	FishBase	FishBase	-
Sebastes_paucispinis	RockFish	58	-	91	0	476	238	-	Kolora, 2021	-	FishBase	FishBase	FishBase	-
Sebastes_pinniger	RockFish	84	20.6871	76	0	838	419	-	Kolora, 2021	Kolora, 2021	FishBase	FishBase	FishBase	-
Sebastes_polyspinis	RockFish	88	-	41	0	740	370	-	Kolora, 2021	-	FishBase	FishBase	FishBase	-
Sebastes_proriger	RockFish	70	-	61	12	425	218.5	-	Kolora, 2021	-	FishBase	FishBase	FishBase	-
Sebastes_rastrelliger	RockFish	23	8.86356	56	0	46	23	-	Kolora, 2021	Kolora, 2021	FishBase	FishBase	FishBase	-
Sebastes_reedi	RockFish	100	-	58	137	375	256	-	Kolora, 2021	-	FishBase	FishBase	FishBase	-
Sebastes_rosaceus	RockFish	30	6.40642	36	15	128	71.5	-	Kolora, 2021	Kolora, 2021	FishBase	FishBase	FishBase	-
Sebastes_rosenblatti	RockFish	58	20.4014	48	61	396	228.5	-	Kolora, 2021	Kolora, 2021	FishBase	FishBase	FishBase	-
Sebastes_ruberrimus	RockFish	147	40.7238	104	15	549	282	-	Kolora, 2021	Kolora, 2021	FishBase	FishBase	FishBase	-
Sebastes_rubrivinctus	RockFish	36	-	51	0	302	151	-	Kolora, 2021	-	FishBase	FishBase	FishBase	-
Sebastes_saxicola	RockFish	38	-	38	9	547	278	-	Kolora, 2021	-	FishBase	FishBase	FishBase	-
Sebastes_schlegelii	RockFish	20	-	65	3	100	51.5	-	Kolora, 2021	-	FishBase	FishBase	FishBase	-
Sebastes_semicinctus	RockFish	15	-	25	58	402	230	-	Kolora, 2021	-	FishBase	FishBase	FishBase	-
Sebastes_umbrosus	RockFish	31	-	29.8	30	119	74.5	-	Kolora, 2021	-	FishBase	FishBase	FishBase	-
Sebastes_variabilis	RockFish	76	-	43.08	6	675	340.5	-	Kolora, 2021	-	FishBase	FishBase	FishBase	-
Sebastes_variegatus	RockFish	48	-	38	70	558	314	-	Kolora, 2021	-	FishBase	FishBase	FishBase	-
Sebastes_wilsoni	RockFish	26	-	23	30	274	152	-	Kolora, 2021	-	FishBase	FishBase	FishBase	-
Sebastes_zacentrus	RockFish	58	-	39	26	476	251	-	Kolora, 2021	-	FishBase	FishBase	FishBase	-
Acanthocardia_tuberculata	Bivalve	11	-	-	-	-	-	-	Mortz, 2021	Mortz, 2021	-	-	-	-
Anodonta_anatina	Bivalve	28	2	-	-	-	-	-	Mortz, 2021	Mortz, 2021	-	-	-	-
Arctica_islandica	Bivalve	507	32	-	-	-	-	-	Mortz, 2021	Mortz, 2021	-	-	-	-
Argopecten_irradians	Bivalve	2	-	-	-	-	-	-	Mortz, 2021	-	-	-	-	-
Corbicula_fluminea	Bivalve	5	0.75	-	-	-	-	-	Mortz, 2021	Mortz, 2021	-	-	-	-
Cristaria_plicata	Bivalve	4	-	-	-	-	-	-	Mortz, 2021	-	-	-	-	-
Fulvia_mutica	Bivalve	2	1	-	-	-	-	-	Mortz, 2021	Mortz, 2021	-	-	-	-
Hiatella_arctica	Bivalve	126	-	-	-	-	-	-	Mortz, 2021	-	-	-	-	-
Lamprotula_leai	Bivalve	17	-	-	-	-	-	-	Mortz, 2021	-	-	-	-	-
Lampsilis_ornata	Bivalve	80	2	-	-	-	-	-	Mortz, 2021	Mortz, 2021	-	-	-	-
Lampsilis_siliquoidea	Bivalve	18	-	-	-	-	-	-	Mortz, 2021	-	-	-	-	-
Laternula_elliptica	Bivalve	36	3	-	-	-	-	-	Mortz, 2021	Mortz, 2021	-	-	-	-
Loripes_lacteus	Bivalve	4.9	-	-	-	-	-	-	Mortz, 2021	-	-	-	-	-
Margaritifera_falcata	Bivalve	114	9	-	-	-	-	-	Mortz, 2021	Mortz, 2021	-	-	-	-
Margaritifera_margaritifera	Bivalve	210	20	-	-	-	-	-	Mortz, 2021	Mortz, 2021	-	-	-	-
Mercenaria_mercenaria	Bivalve	106	-	-	-	-	-	-	Mortz, 2021	-	-	-	-	-
Meretrix_lyrata	Bivalve	11	2	-	-	-	-	-	Mortz, 2021	Mortz, 2021	-	-	-	-
Mizuhopecten_yessoensis	Bivalve	16	3	-	-	-	-	-	Mortz, 2021	Mortz, 2021	-	-	-	-
Musculista_senhousia	Bivalve	2	0.67	-	-	-	-	-	Mortz, 2021	Mortz, 2021	-	-	-	-
Mya_arenaria	Bivalve	28	1.6	-	-	-	-	-	Mortz, 2021	Mortz, 2021	-	-	-	-
Mytilus_edulis	Bivalve	24	7	-	-	-	-	-	Mortz, 2021	Mortz, 2021	-	-	-	-
Nucula_nucleus	Bivalve	10	-	-	-	-	-	-	Mortz, 2021	-	-	-	-	-
Ostrea_edulis	Bivalve	15	3	-	-	-	-	-	Mortz, 2021	Mortz, 2021	-	-	-	-
Panopea_abrupta	Bivalve	168	-	-	-	-	-	-	Mortz, 2021	-	-	-	-	-
Paphia_undulata	Bivalve	3	0.58	-	-	-	-	-	Mortz, 2021	Mortz, 2021	-	-	-	-
Perna_viridis	Bivalve	3	0.42	-	-	-	-	-	Mortz, 2021	Mortz, 2021	-	-	-	-
Placopecten_magellanicus	Bivalve	25	3	-	-	-	-	-	Mortz, 2021	Mortz, 2021	-	-	-	-
Pyganodon_grandis	Bivalve	14	5	-	-	-	-	-	Mortz, 2021	Mortz, 2021	-	-	-	-
Quadrula_quadrula	Bivalve	64	6.5	-	-	-	-	-	Mortz, 2021	Mortz, 2021	-	-	-	-
Ruditapes_philippinarum	Bivalve	25	1	-	-	-	-	-	Mortz, 2021	Mortz, 2021	-	-	-	-
Scapharca_broughtonii	Bivalve	20	1	-	-	-	-	-	Mortz, 2021	Mortz, 2021	-	-	-	-
Sinanodonta_woodiana	Bivalve	12	3	-	-	-	-	-	Mortz, 2021	Mortz, 2021	-	-	-	-
Solen_strictus	Bivalve	5.5	-	-	-	-	-	-	Mortz, 2021	-	-	-	-	-
Unio_pictorum	Bivalve	22	2	-	-	-	-	-	Mortz, 2021	Mortz, 2021	-	-	-	-
Venustaconcha_ellipsiformis	Bivalve	15	3	-	-	-	-	-	Mortz, 2021	Mortz, 2021	-	-	-	-

## Sheet: Mito_Asscesions
Species	Clade	Mito_Genome_Asscesion	Source
Acipenser_ruthenus	Fish	NC_022453.1	NCBI
Acipenser_transmontanus	Fish	AB042837.1	NCBI
Allocyttus_niger	Fish	NC_004398.1	NCBI
Anguilla_dieffenbachii	Fish	AP007240.1	NCBI
Carassius_auratus	Fish	CM023252.1	NCBI
Cheilinus_undulatus	Fish	NC_013842.1	NCBI
Coregonus_clupeaformis	Fish	CM031715.1	NCBI
Cyprinodon_tularosa	Fish	CM027910.1	NCBI
Cyprinus_carpio	Fish	NC_001606.1	NCBI
Deltistes_luxatus	Fish	OL339418.1	NCBI
Electrophorus_electricus	Fish	CM023706.1	NCBI
Gambusia_affinis	Fish	NC_004388.1	NCBI
Gasterosteus_aculeatus	Fish	NC_041244.1	NCBI
Hucho_taimen	Fish	NC_016426.1	NCBI
Huso_huso	Fish	MK213068.2	NCBI
Ictalurus_punctatus	Fish	NC_003489.1	NCBI
Larimichthys_crocea	Fish	NC_011710.1	NCBI
Megalops_cyprinoides	Fish	NC_005799.1	NCBI
Micropterus_salmoides	Fish	NC_008106.1	NCBI
Neoceratodus_forsteri	Fish	MF489911.1	NCBI
Oncorhynchus_gorbuscha	Fish	NC_010959.1	NCBI
Oreochromis_niloticus	Fish	NC_013663.1	NCBI
Perca_flavescens	Fish	NC_019572.1	NCBI
Plectropomus_leopardus	Fish	NC_008449.1	NCBI
Pungitius_pungitius	Fish	NC_011571.1	NCBI
Salvelinus_namaycush	Fish	NC_036392.1	NCBI
Sander_lucioperca	Fish	NC_026533.1	NCBI
Sebastes_aleutianus	Fish	NC_039779.1	NCBI
Sebastes_umbrosus	Fish	CM026822.1	NCBI
Silurus_glanis	Fish	CM025915.1	NCBI
Acanthisitta_chloris	Bird	NC_051004.1	NCBI
Agelaius_phoeniceus	Bird	NC_018801	NCBI
Alca_torda	Bird	MN356408.1	NCBI
Anas_platyrhynchos	Bird	NC_009684.1	NCBI
Anhinga_anhinga	Bird	MN356170.1	NCBI
Anseranas_semipalmata	Bird	NC_005933.1	NCBI
Apteryx_owenii	Bird	GU071052	NCBI
Aquila_chrysaetos	Bird	NC_024087.1	NCBI
Calypte_anna	Bird	CM016612	NCBI
Calyptorhynchus_latirostris	Bird	JF414243	NCBI
Cathartes_aura	Bird	AY463690	NCBI
Chaetura_pelagica	Bird	NC_028545.1	NCBI
Charadrius_vociferus	Bird	NC_052771	NCBI
Cinclus_mexicanus	Bird	MN356233	NCBI
Climacteris_rufus	Bird	NC_053101.1	NCBI
Dryobates_pubescens	Bird	NC_027936	NCBI
Eolophus_roseicapilla	Bird	NC_040154.1	NCBI
Eudyptula_minor	Bird	NC_004538.1	NCBI
Falco_rusticolus	Bird	NC_029359	NCBI
Fregata_magnificens	Bird	NC_052797.1	NCBI
Glaucidium_brasilianum	Bird	MN356303.1	NCBI
Gymnorhina_tibicen	Bird	NC_051462.1	NCBI
Haemorhous_mexicanus	Bird	NC_025610.1	NCBI
Lichenostomus_cassidix	Bird	NC_062733.1	NCBI
Menura_novaehollandiae	Bird	NC_007883.1	NCBI
Mycteria_americana	Bird	CM069219	NCBI
Orthonyx_spaldingii	Bird	NC_053086.1	NCBI
Patagioenas_fasciata	Bird	KX902240	NCBI
Phaethon_rubricauda	Bird	NC_007979	NCBI
Phoebastria_immutabilis	Bird	KJ735513	NCBI
Phoenicopterus_ruber	Bird	NC_027934.1	NCBI
Podargus_strigoides	Bird	MN356205.1	NCBI
Podilymbus_podiceps	Bird	MN356304.1	NCBI
Pomatostomus_ruficeps	Bird	NC_051464.1	NCBI
Porphyrio_hochstetteri	Bird	NC_010092.1	NCBI
Sterna_hirundo	Bird	NC_036345.1	NCBI
Strix_occidentalis_caurina	Bird	MN356405.1	NCBI
Sula_dactylatra	Bird	NC_062945.1	NCBI
Tyto_alba	Bird	EU410491.1	NCBI
Uria_aalge	Bird	MN356418	NCBI
Acanthocardia_tuberculata	Bivalve	NC_008452	NCBI
Anodonta_anatina	Bivalve	NC_022803	NCBI
Arctica_islandica	Bivalve	NC_022709	NCBI
Argopecten_irradians	Bivalve	NC_012977	NCBI
Corbicula_fluminea	Bivalve	OR521035	NCBI
Cristaria_plicata	Bivalve	NC_012716	NCBI
Fulvia_mutica	Bivalve	NC_022194	NCBI
Hiatella_arctica	Bivalve	NC_008451	NCBI
Lamprotula_leai	Bivalve	NC_023346	NCBI
Lampsilis_ornata	Bivalve	MF326974.1	NCBI
Lampsilis_siliquoidea	Bivalve	NC_005335	NCBI
Laternula_elliptica	Bivalve	NC_022846	NCBI
Loripes_lacteus	Bivalve	NC_013271	NCBI
Margaritifera_falcata	Bivalve	NC_015476	NCBI
Margaritifera_margaritifera	Bivalve	MK421959	NCBI
Mercenaria_mercenaria	Bivalve	MN233789	NCBI
Meretrix_lyrata	Bivalve	NC_022924	NCBI
Mizuhopecten_yessoensis	Bivalve	NC_009081	NCBI
Musculista_senhousia	Bivalve	GU001953	NCBI
Mya_arenaria	Bivalve	NC_024738	NCBI
Mytilus_edulis	Bivalve	NC_006161	NCBI
Nucula_nucleus	Bivalve	EF211991	NCBI
Ostrea_edulis	Bivalve	NC_016180	NCBI
Panopea_abrupta	Bivalve	KX494111.1	NCBI
Paphia_undulata	Bivalve	NC_016891	NCBI
Perna_viridis	Bivalve	NC_018362	NCBI
Placopecten_magellanicus	Bivalve	NC_007234	NCBI
Pyganodon_grandis	Bivalve	NC_013661	NCBI
Quadrula_quadrula	Bivalve	NC_013658	NCBI
Ruditapes_philippinarum	Bivalve	NC_003354	NCBI
Scapharca_broughtonii	Bivalve	NC_020787	NCBI
Sinanodonta_woodiana	Bivalve	HQ283345	NCBI
Solen_strictus	Bivalve	NC_017616	NCBI
Unio_pictorum	Bivalve	NC_015310	NCBI
Venustaconcha_ellipsiformis	Bivalve	FJ809753	NCBI

## Sheet: Fossils_Time_Calibration
Clade	Fossil_Divergence	Divergence_Time	Source
Fish	Osteichthyes-Chondrichthyes	420.7–468.4 Ma	Zhu, 2012
Fish	Elopomorpha-Osteoglossocephala	151.2–252.7 Ma	Arratia, 2000
Bird	Neoaves-Galloanserae	66.0–86.8 Ma	Clarke, 2005
Bird	Passeriformes-Piciformes	25 Ma	Mayr, 2008
Bivalve	Mytilidae	425.6–427.4 Ma	Audino, 2020
Bivalve	Margaritifera	62.4 Ma	Audino, 2020
Rockfish	Sebastes root node	7.9–8 Ma	Hyde et al., 2006

## Sheet: Single_Gene_dN_dS
Species	Value	Metric	Gene	Clade	Max_Lifespan	Divergence_Time	Time_Calibrated
Apteryx_owenii	0.016186	dN	ATP6	Birds	33	64	0.000252906
Chaetura_pelagica	0.01466	dN	ATP6	Birds	14	21.0139	0.000697632
Calypte_anna	0.042187	dN	ATP6	Birds	8.16667	21.0139	0.00200757
Podargus_strigoides	0.087456	dN	ATP6	Birds	19.6917	44.5605	0.00196264
Mycteria_americana	0.026342	dN	ATP6	Birds	22.3333	7.66205	0.00343798
Anhinga_anhinga	0.034087	dN	ATP6	Birds	12	2.02735	0.0168136
Sula_dactylatra	0.035764	dN	ATP6	Birds	25.25	2.02735	0.0176407
Fregata_magnificens	0.015432	dN	ATP6	Birds	19.75	4.01701	0.00384166
Eudyptula_minor	0.025562	dN	ATP6	Birds	33	6.16863	0.00414387
Phoebastria_immutabilis	0.014918	dN	ATP6	Birds	69.75	6.16863	0.00241837
Phaethon_rubricauda	0.043322	dN	ATP6	Birds	32.6667	26.0509	0.00166298
Porphyrio_hochstetteri	0.056313	dN	ATP6	Birds	15	26.0534	0.00216144
Alca_torda	0.003262	dN	ATP6	Birds	30.5833	8.09603	0.000402914
Sterna_hirundo	0.011863	dN	ATP6	Birds	28.9167	8.09603	0.00146529
Uria_aalge	0.005463	dN	ATP6	Birds	40.6667	23.186	0.000235617
Charadrius_vociferus	0.00993	dN	ATP6	Birds	10.9167	31.3128	0.000317123
Patagioenas_fasciata	0.021164	dN	ATP6	Birds	18.5	21.6066	0.000979517
Podilymbus_podiceps	0.040575	dN	ATP6	Birds	4.58333	9.64233	0.00420801
Phoenicopterus_ruber	0.016005	dN	ATP6	Birds	49	9.64233	0.00165987
Dryobates_pubescens	0.047816	dN	ATP6	Birds	11.9167	8.65857	0.00552239
Glaucidium_brasilianum	0.046089	dN	ATP6	Birds	3.91667	2.75562	0.0167255
Tyto_alba	0.044586	dN	ATP6	Birds	15.4167	5.44795	0.008184
Aquila_chrysaetos	0.048619	dN	ATP6	Birds	31.6667	8.47134	0.00573923
Cathartes_aura	0.017836	dN	ATP6	Birds	23.3333	8.47134	0.00210545
Eolophus_roseicapilla	0.032064	dN	ATP6	Birds	27.2417	6.69516	0.00478913
Calyptorhynchus_latirostris	0.026042	dN	ATP6	Birds	34.8417	6.69516	0.00388968
Cinclus_mexicanus	0.031059	dN	ATP6	Birds	8.08333	1.77453	0.0175027
Agelaius_phoeniceus	0.0061	dN	ATP6	Birds	15.75	0.890718	0.00684841
Haemorhous_mexicanus	0.01436	dN	ATP6	Birds	11.5833	0.890718	0.0161218
Gymnorhina_tibicen	0.009069	dN	ATP6	Birds	24.5417	3.5074	0.00258568
Climacteris_rufus	0.043448	dN	ATP6	Birds	11.625	5.30945	0.00818315
Menura_novaehollandiae	0.026642	dN	ATP6	Birds	17.9	8.27729	0.00321869
Acanthisitta_chloris	0.076759	dN	ATP6	Birds	10	8.99972	0.00852904
Lichenostomus_cassidix	0.020735	dN	ATP6	Birds	12.975	5.27684	0.00392944
Pomatostomus_ruficeps	0.03223	dN	ATP6	Birds	8.725	2.66704	0.0120846
Orthonyx_spaldingii	0.015653	dN	ATP6	Birds	16.5	2.66704	0.00586905
Falco_rusticolus	0.046009	dN	ATP6	Birds	15.75	19.4457	0.00236602
Anseranas_semipalmata	0.017218	dN	ATP6	Birds	26.2917	43.3703	0.000397
Anas_platyrhynchos	0.036673	dN	ATP6	Birds	27.5833	43.3703	0.000845579
Apteryx_owenii	1.3203	dS	ATP6	Birds	33	64	0.0206297
Chaetura_pelagica	0.88046	dS	ATP6	Birds	14	21.0139	0.0418989
Calypte_anna	1.96716	dS	ATP6	Birds	8.16667	21.0139	0.093612
Podargus_strigoides	1.08468	dS	ATP6	Birds	19.6917	44.5605	0.0243417
Mycteria_americana	0.733014	dS	ATP6	Birds	22.3333	7.66205	0.0956682
Anhinga_anhinga	0.633189	dS	ATP6	Birds	12	2.02735	0.312323
Sula_dactylatra	0.786087	dS	ATP6	Birds	25.25	2.02735	0.387741
Fregata_magnificens	0.705709	dS	ATP6	Birds	19.75	4.01701	0.17568
Eudyptula_minor	0.613064	dS	ATP6	Birds	33	6.16863	0.0993842
Phoebastria_immutabilis	0.581553	dS	ATP6	Birds	69.75	6.16863	0.0942759
Phaethon_rubricauda	1.2098	dS	ATP6	Birds	32.6667	26.0509	0.04644
Porphyrio_hochstetteri	1.68533	dS	ATP6	Birds	15	26.0534	0.0646875
Alca_torda	0.281853	dS	ATP6	Birds	30.5833	8.09603	0.0348137
Sterna_hirundo	0.58617	dS	ATP6	Birds	28.9167	8.09603	0.0724022
Uria_aalge	0.621351	dS	ATP6	Birds	40.6667	23.186	0.0267986
Charadrius_vociferus	0.559882	dS	ATP6	Birds	10.9167	31.3128	0.0178803
Patagioenas_fasciata	1.00871	dS	ATP6	Birds	18.5	21.6066	0.0466855
Podilymbus_podiceps	1.01185	dS	ATP6	Birds	4.58333	9.64233	0.104938
Phoenicopterus_ruber	0.602492	dS	ATP6	Birds	49	9.64233	0.062484
Dryobates_pubescens	2.30779	dS	ATP6	Birds	11.9167	8.65857	0.266533
Glaucidium_brasilianum	1.32954	dS	ATP6	Birds	3.91667	2.75562	0.482484
Tyto_alba	2.35157	dS	ATP6	Birds	15.4167	5.44795	0.431644
Aquila_chrysaetos	0.988626	dS	ATP6	Birds	31.6667	8.47134	0.116702
Cathartes_aura	0.785094	dS	ATP6	Birds	23.3333	8.47134	0.0926765
Eolophus_roseicapilla	0.432607	dS	ATP6	Birds	27.2417	6.69516	0.0646149
Calyptorhynchus_latirostris	0.351865	dS	ATP6	Birds	34.8417	6.69516	0.0525551
Cinclus_mexicanus	1.52777	dS	ATP6	Birds	8.08333	1.77453	0.860942
Agelaius_phoeniceus	0.835232	dS	ATP6	Birds	15.75	0.890718	0.937707
Haemorhous_mexicanus	0.72235	dS	ATP6	Birds	11.5833	0.890718	0.810975
Gymnorhina_tibicen	1.04945	dS	ATP6	Birds	24.5417	3.5074	0.299212
Climacteris_rufus	1.31743	dS	ATP6	Birds	11.625	5.30945	0.24813
Menura_novaehollandiae	1.32501	dS	ATP6	Birds	17.9	8.27729	0.160078
Acanthisitta_chloris	1.21565	dS	ATP6	Birds	10	8.99972	0.135076
Lichenostomus_cassidix	1.59918	dS	ATP6	Birds	12.975	5.27684	0.303056
Pomatostomus_ruficeps	0.945307	dS	ATP6	Birds	8.725	2.66704	0.35444
Orthonyx_spaldingii	1.32448	dS	ATP6	Birds	16.5	2.66704	0.49661
Falco_rusticolus	1.23706	dS	ATP6	Birds	15.75	19.4457	0.0636159
Anseranas_semipalmata	1.57485	dS	ATP6	Birds	26.2917	43.3703	0.0363118
Anas_platyrhynchos	2.10127	dS	ATP6	Birds	27.5833	43.3703	0.0484495
Apteryx_owenii	0.0122594	w	ATP6	Birds	33	64	0.000191553
Chaetura_pelagica	0.0166509	w	ATP6	Birds	14	21.0139	0.000792374
Calypte_anna	0.0214454	w	ATP6	Birds	8.16667	21.0139	0.00102053
Podargus_strigoides	0.0806286	w	ATP6	Birds	19.6917	44.5605	0.00180942
Mycteria_americana	0.0359371	w	ATP6	Birds	22.3333	7.66205	0.00469027
Anhinga_anhinga	0.0538341	w	ATP6	Birds	12	2.02735	0.0265539
Sula_dactylatra	0.0454966	w	ATP6	Birds	25.25	2.02735	0.0224414
Fregata_magnificens	0.0218672	w	ATP6	Birds	19.75	4.01701	0.00544365
Eudyptula_minor	0.0416954	w	ATP6	Birds	33	6.16863	0.00675927
Phoebastria_immutabilis	0.0256528	w	ATP6	Birds	69.75	6.16863	0.00415859
Phaethon_rubricauda	0.0358088	w	ATP6	Birds	32.6667	26.0509	0.00137457
Porphyrio_hochstetteri	0.0334135	w	ATP6	Birds	15	26.0534	0.0012825
Alca_torda	0.0115729	w	ATP6	Birds	30.5833	8.09603	0.00142945
Sterna_hirundo	0.0202377	w	ATP6	Birds	28.9167	8.09603	0.00249971
Uria_aalge	0.00879207	w	ATP6	Birds	40.6667	23.186	0.000379198
Charadrius_vociferus	0.0177358	w	ATP6	Birds	10.9167	31.3128	0.000566408
Patagioenas_fasciata	0.0209816	w	ATP6	Birds	18.5	21.6066	0.000971075
Podilymbus_podiceps	0.0401002	w	ATP6	Birds	4.58333	9.64233	0.00415876
Phoenicopterus_ruber	0.0265649	w	ATP6	Birds	49	9.64233	0.00275503
Dryobates_pubescens	0.0207195	w	ATP6	Birds	11.9167	8.65857	0.00239295
Glaucidium_brasilianum	0.0346657	w	ATP6	Birds	3.91667	2.75562	0.01258
Tyto_alba	0.0189599	w	ATP6	Birds	15.4167	5.44795	0.00348019
Aquila_chrysaetos	0.0491786	w	ATP6	Birds	31.6667	8.47134	0.00580529
Cathartes_aura	0.0227183	w	ATP6	Birds	23.3333	8.47134	0.00268178
Eolophus_roseicapilla	0.0741188	w	ATP6	Birds	27.2417	6.69516	0.0110705
Calyptorhynchus_latirostris	0.07401	w	ATP6	Birds	34.8417	6.69516	0.0110543
Cinclus_mexicanus	0.0203297	w	ATP6	Birds	8.08333	1.77453	0.0114564
Agelaius_phoeniceus	0.00730373	w	ATP6	Birds	15.75	0.890718	0.00819982
Haemorhous_mexicanus	0.0198797	w	ATP6	Birds	11.5833	0.890718	0.0223187
Gymnorhina_tibicen	0.00864156	w	ATP6	Birds	24.5417	3.5074	0.00246381
Climacteris_rufus	0.0329795	w	ATP6	Birds	11.625	5.30945	0.00621147
Menura_novaehollandiae	0.0201073	w	ATP6	Birds	17.9	8.27729	0.00242921
Acanthisitta_chloris	0.0631424	w	ATP6	Birds	10	8.99972	0.00701604
Lichenostomus_cassidix	0.0129659	w	ATP6	Birds	12.975	5.27684	0.00245714
Pomatostomus_ruficeps	0.0340946	w	ATP6	Birds	8.725	2.66704	0.0127837
Orthonyx_spaldingii	0.0118184	w	ATP6	Birds	16.5	2.66704	0.00443128
Falco_rusticolus	0.0371924	w	ATP6	Birds	15.75	19.4457	0.00191263
Anseranas_semipalmata	0.010933	w	ATP6	Birds	26.2917	43.3703	0.000252085
Anas_platyrhynchos	0.0174526	w	ATP6	Birds	27.5833	43.3703	0.000402409
Apteryx_owenii	0.060289	dN	ATP8	Birds	33	64	0.000942016
Chaetura_pelagica	0.032569	dN	ATP8	Birds	14	21.0139	0.00154988
Calypte_anna	0.082875	dN	ATP8	Birds	8.16667	21.0139	0.00394381
Podargus_strigoides	0.140902	dN	ATP8	Birds	19.6917	44.5605	0.00316204
Mycteria_americana	0.09271	dN	ATP8	Birds	22.3333	7.66205	0.0120999
Anhinga_anhinga	0.197266	dN	ATP8	Birds	12	2.02735	0.0973023
Sula_dactylatra	0.069176	dN	ATP8	Birds	25.25	2.02735	0.0341214
Fregata_magnificens	0.090057	dN	ATP8	Birds	19.75	4.01701	0.0224189
Eudyptula_minor	0.096406	dN	ATP8	Birds	33	6.16863	0.0156284
Phoebastria_immutabilis	0.084764	dN	ATP8	Birds	69.75	6.16863	0.0137411
Phaethon_rubricauda	0.123566	dN	ATP8	Birds	32.6667	26.0509	0.00474326
Porphyrio_hochstetteri	0.198238	dN	ATP8	Birds	15	26.0534	0.0076089
Alca_torda	0.028978	dN	ATP8	Birds	30.5833	8.09603	0.00357929
Sterna_hirundo	0.108863	dN	ATP8	Birds	28.9167	8.09603	0.0134465
Uria_aalge	0.057252	dN	ATP8	Birds	40.6667	23.186	0.00246925
Charadrius_vociferus	0.062504	dN	ATP8	Birds	10.9167	31.3128	0.00199612
Patagioenas_fasciata	0.06332	dN	ATP8	Birds	18.5	21.6066	0.00293059
Podilymbus_podiceps	0.188582	dN	ATP8	Birds	4.58333	9.64233	0.0195577
Phoenicopterus_ruber	0.007896	dN	ATP8	Birds	49	9.64233	0.000818889
Dryobates_pubescens	0.121775	dN	ATP8	Birds	11.9167	8.65857	0.0140641
Glaucidium_brasilianum	0.195499	dN	ATP8	Birds	3.91667	2.75562	0.0709456
Tyto_alba	0.328787	dN	ATP8	Birds	15.4167	5.44795	0.0603506
Aquila_chrysaetos	0.261573	dN	ATP8	Birds	31.6667	8.47134	0.0308774
Cathartes_aura	0.008422	dN	ATP8	Birds	23.3333	8.47134	0.000994176
Eolophus_roseicapilla	0.051421	dN	ATP8	Birds	27.2417	6.69516	0.00768032
Calyptorhynchus_latirostris	0.029701	dN	ATP8	Birds	34.8417	6.69516	0.00443619
Cinclus_mexicanus	0.168416	dN	ATP8	Birds	8.08333	1.77453	0.0949075
Agelaius_phoeniceus	0.029754	dN	ATP8	Birds	15.75	0.890718	0.0334045
Haemorhous_mexicanus	0.050428	dN	ATP8	Birds	11.5833	0.890718	0.056615
Gymnorhina_tibicen	0.044879	dN	ATP8	Birds	24.5417	3.5074	0.0127955
Climacteris_rufus	0.192844	dN	ATP8	Birds	11.625	5.30945	0.0363209
Menura_novaehollandiae	0.211335	dN	ATP8	Birds	17.9	8.27729	0.0255319
Acanthisitta_chloris	0.142633	dN	ATP8	Birds	10	8.99972	0.0158486
Lichenostomus_cassidix	0.06168	dN	ATP8	Birds	12.975	5.27684	0.0116888
Pomatostomus_ruficeps	0.066921	dN	ATP8	Birds	8.725	2.66704	0.0250919
Orthonyx_spaldingii	0.055633	dN	ATP8	Birds	16.5	2.66704	0.0208595
Falco_rusticolus	0.162806	dN	ATP8	Birds	15.75	19.4457	0.00837232
Anseranas_semipalmata	0.078307	dN	ATP8	Birds	26.2917	43.3703	0.00180555
Anas_platyrhynchos	0.128533	dN	ATP8	Birds	27.5833	43.3703	0.00296362
Apteryx_owenii	0.42678	dS	ATP8	Birds	33	64	0.00666844
Chaetura_pelagica	0.395105	dS	ATP8	Birds	14	21.0139	0.018802
Calypte_anna	0.429968	dS	ATP8	Birds	8.16667	21.0139	0.0204611
Podargus_strigoides	1.168	dS	ATP8	Birds	19.6917	44.5605	0.0262116
Mycteria_americana	0.136929	dS	ATP8	Birds	22.3333	7.66205	0.0178711
Anhinga_anhinga	1.01812	dS	ATP8	Birds	12	2.02735	0.502194
Sula_dactylatra	0.545511	dS	ATP8	Birds	25.25	2.02735	0.269076
Fregata_magnificens	0.518994	dS	ATP8	Birds	19.75	4.01701	0.129199
Eudyptula_minor	0.43803	dS	ATP8	Birds	33	6.16863	0.0710093
Phoebastria_immutabilis	0.709625	dS	ATP8	Birds	69.75	6.16863	0.115038
Phaethon_rubricauda	0.582796	dS	ATP8	Birds	32.6667	26.0509	0.0223715
Porphyrio_hochstetteri	0.354379	dS	ATP8	Birds	15	26.0534	0.013602
Alca_torda	0.259665	dS	ATP8	Birds	30.5833	8.09603	0.0320731
Sterna_hirundo	0.513103	dS	ATP8	Birds	28.9167	8.09603	0.0633771
Uria_aalge	0.385878	dS	ATP8	Birds	40.6667	23.186	0.0166427
Charadrius_vociferus	0.527388	dS	ATP8	Birds	10.9167	31.3128	0.0168426
Patagioenas_fasciata	0.942667	dS	ATP8	Birds	18.5	21.6066	0.0436287
Podilymbus_podiceps	0.124875	dS	ATP8	Birds	4.58333	9.64233	0.0129507
Phoenicopterus_ruber	0.186659	dS	ATP8	Birds	49	9.64233	0.0193583
Dryobates_pubescens	0.758783	dS	ATP8	Birds	11.9167	8.65857	0.0876337
Glaucidium_brasilianum	0.000196	dS	ATP8	Birds	3.91667	2.75562	7.11274e-05
Tyto_alba	1.0135	dS	ATP8	Birds	15.4167	5.44795	0.186034
Aquila_chrysaetos	0.285051	dS	ATP8	Birds	31.6667	8.47134	0.0336489
Cathartes_aura	0.433304	dS	ATP8	Birds	23.3333	8.47134	0.0511494
Eolophus_roseicapilla	0.313744	dS	ATP8	Birds	27.2417	6.69516	0.0468613
Calyptorhynchus_latirostris	0.316575	dS	ATP8	Birds	34.8417	6.69516	0.0472842
Cinclus_mexicanus	0.456339	dS	ATP8	Birds	8.08333	1.77453	0.257161
Agelaius_phoeniceus	0.376694	dS	ATP8	Birds	15.75	0.890718	0.422911
Haemorhous_mexicanus	0.556479	dS	ATP8	Birds	11.5833	0.890718	0.624753
Gymnorhina_tibicen	0.583809	dS	ATP8	Birds	24.5417	3.5074	0.166451
Climacteris_rufus	0.241745	dS	ATP8	Birds	11.625	5.30945	0.0455311
Menura_novaehollandiae	0.600094	dS	ATP8	Birds	17.9	8.27729	0.0724989
Acanthisitta_chloris	0.574632	dS	ATP8	Birds	10	8.99972	0.06385
Lichenostomus_cassidix	0.61346	dS	ATP8	Birds	12.975	5.27684	0.116255
Pomatostomus_ruficeps	0.313798	dS	ATP8	Birds	8.725	2.66704	0.117658
Orthonyx_spaldingii	0.381151	dS	ATP8	Birds	16.5	2.66704	0.142912
Falco_rusticolus	0.394757	dS	ATP8	Birds	15.75	19.4457	0.0203004
Anseranas_semipalmata	0.152453	dS	ATP8	Birds	26.2917	43.3703	0.00351515
Anas_platyrhynchos	1.07877	dS	ATP8	Birds	27.5833	43.3703	0.0248734
Apteryx_owenii	0.141265	w	ATP8	Birds	33	64	0.00220727
Chaetura_pelagica	0.0824304	w	ATP8	Birds	14	21.0139	0.00392265
Calypte_anna	0.192746	w	ATP8	Birds	8.16667	21.0139	0.00917229
Podargus_strigoides	0.120635	w	ATP8	Birds	19.6917	44.5605	0.00270722
Mycteria_americana	0.677064	w	ATP8	Birds	22.3333	7.66205	0.0883659
Anhinga_anhinga	0.193755	w	ATP8	Birds	12	2.02735	0.0955705
Sula_dactylatra	0.126809	w	ATP8	Birds	25.25	2.02735	0.0625491
Fregata_magnificens	0.173523	w	ATP8	Birds	19.75	4.01701	0.043197
Eudyptula_minor	0.22009	w	ATP8	Birds	33	6.16863	0.0356789
Phoebastria_immutabilis	0.119449	w	ATP8	Birds	69.75	6.16863	0.019364
Phaethon_rubricauda	0.212023	w	ATP8	Birds	32.6667	26.0509	0.00813881
Porphyrio_hochstetteri	0.559397	w	ATP8	Birds	15	26.0534	0.0214711
Alca_torda	0.111596	w	ATP8	Birds	30.5833	8.09603	0.013784
Sterna_hirundo	0.212166	w	ATP8	Birds	28.9167	8.09603	0.0262062
Uria_aalge	0.148368	w	ATP8	Birds	40.6667	23.186	0.00639904
Charadrius_vociferus	0.118516	w	ATP8	Birds	10.9167	31.3128	0.00378491
Patagioenas_fasciata	0.0671706	w	ATP8	Birds	18.5	21.6066	0.00310881
Podilymbus_podiceps	1.51017	w	ATP8	Birds	4.58333	9.64233	0.156619
Phoenicopterus_ruber	0.0423021	w	ATP8	Birds	49	9.64233	0.00438712
Dryobates_pubescens	0.160488	w	ATP8	Birds	11.9167	8.65857	0.0185352
Glaucidium_brasilianum	999	w	ATP8	Birds	3.91667	2.75562	362.532
Tyto_alba	0.324407	w	ATP8	Birds	15.4167	5.44795	0.0595467
Aquila_chrysaetos	0.917635	w	ATP8	Birds	31.6667	8.47134	0.108322
Cathartes_aura	0.0194374	w	ATP8	Birds	23.3333	8.47134	0.00229449
Eolophus_roseicapilla	0.163894	w	ATP8	Birds	27.2417	6.69516	0.0244795
Calyptorhynchus_latirostris	0.0938191	w	ATP8	Birds	34.8417	6.69516	0.014013
Cinclus_mexicanus	0.369059	w	ATP8	Birds	8.08333	1.77453	0.207976
Agelaius_phoeniceus	0.0789874	w	ATP8	Birds	15.75	0.890718	0.0886784
Haemorhous_mexicanus	0.090619	w	ATP8	Birds	11.5833	0.890718	0.101737
Gymnorhina_tibicen	0.0768723	w	ATP8	Birds	24.5417	3.5074	0.0219172
Climacteris_rufus	0.797715	w	ATP8	Birds	11.625	5.30945	0.150244
Menura_novaehollandiae	0.35217	w	ATP8	Birds	17.9	8.27729	0.0425466
Acanthisitta_chloris	0.248216	w	ATP8	Birds	10	8.99972	0.0275804
Lichenostomus_cassidix	0.100545	w	ATP8	Birds	12.975	5.27684	0.019054
Pomatostomus_ruficeps	0.213262	w	ATP8	Birds	8.725	2.66704	0.079962
Orthonyx_spaldingii	0.14596	w	ATP8	Birds	16.5	2.66704	0.0547273
Falco_rusticolus	0.412421	w	ATP8	Birds	15.75	19.4457	0.0212088
Anseranas_semipalmata	0.513646	w	ATP8	Birds	26.2917	43.3703	0.0118433
Anas_platyrhynchos	0.119148	w	ATP8	Birds	27.5833	43.3703	0.00274723
Apteryx_owenii	0.00868	dN	COX1	Birds	33	64	0.000135625
Chaetura_pelagica	0.005995	dN	COX1	Birds	14	21.0139	0.000285287
Calypte_anna	0.007831	dN	COX1	Birds	8.16667	21.0139	0.000372657
Podargus_strigoides	0.026601	dN	COX1	Birds	19.6917	44.5605	0.000596964
Mycteria_americana	0.003388	dN	COX1	Birds	22.3333	7.66205	0.00044218
Anhinga_anhinga	0.006119	dN	COX1	Birds	12	2.02735	0.00301822
Sula_dactylatra	0.005187	dN	COX1	Birds	25.25	2.02735	0.00255851
Fregata_magnificens	0.005139	dN	COX1	Birds	19.75	4.01701	0.00127931
Eudyptula_minor	0.006808	dN	COX1	Birds	33	6.16863	0.00110365
Phoebastria_immutabilis	0.001722	dN	COX1	Birds	69.75	6.16863	0.000279155
Phaethon_rubricauda	0.008572	dN	COX1	Birds	32.6667	26.0509	0.000329049
Porphyrio_hochstetteri	0.014662	dN	COX1	Birds	15	26.0534	0.000562766
Alca_torda	4e-05	dN	COX1	Birds	30.5833	8.09603	4.94069e-06
Sterna_hirundo	0.003528	dN	COX1	Birds	28.9167	8.09603	0.000435769
Uria_aalge	0.00178	dN	COX1	Birds	40.6667	23.186	7.67706e-05
Charadrius_vociferus	0.001712	dN	COX1	Birds	10.9167	31.3128	5.46742e-05
Patagioenas_fasciata	0.006012	dN	COX1	Birds	18.5	21.6066	0.000278249
Podilymbus_podiceps	0.004183	dN	COX1	Birds	4.58333	9.64233	0.000433816
Phoenicopterus_ruber	0.004262	dN	COX1	Birds	49	9.64233	0.000442009
Dryobates_pubescens	0.010016	dN	COX1	Birds	11.9167	8.65857	0.00115677
Glaucidium_brasilianum	0.010378	dN	COX1	Birds	3.91667	2.75562	0.00376612
Tyto_alba	0.012578	dN	COX1	Birds	15.4167	5.44795	0.00230876
Aquila_chrysaetos	0.006835	dN	COX1	Birds	31.6667	8.47134	0.000806838
Cathartes_aura	0.004348	dN	COX1	Birds	23.3333	8.47134	0.00051326
Eolophus_roseicapilla	0.002827	dN	COX1	Birds	27.2417	6.69516	0.000422245
Calyptorhynchus_latirostris	0.006764	dN	COX1	Birds	34.8417	6.69516	0.00101028
Cinclus_mexicanus	0.005122	dN	COX1	Birds	8.08333	1.77453	0.0028864
Agelaius_phoeniceus	0.001678	dN	COX1	Birds	15.75	0.890718	0.00188387
Haemorhous_mexicanus	4.6e-05	dN	COX1	Birds	11.5833	0.890718	5.16437e-05
Gymnorhina_tibicen	0.007167	dN	COX1	Birds	24.5417	3.5074	0.0020434
Climacteris_rufus	0.009438	dN	COX1	Birds	11.625	5.30945	0.00177759
Menura_novaehollandiae	0.008116	dN	COX1	Birds	17.9	8.27729	0.000980515
Acanthisitta_chloris	0.016182	dN	COX1	Birds	10	8.99972	0.00179806
Lichenostomus_cassidix	0.008554	dN	COX1	Birds	12.975	5.27684	0.00162105
Pomatostomus_ruficeps	0.004454	dN	COX1	Birds	8.725	2.66704	0.00167002
Orthonyx_spaldingii	0.010519	dN	COX1	Birds	16.5	2.66704	0.00394407
Falco_rusticolus	0.013509	dN	COX1	Birds	15.75	19.4457	0.000694703
Anseranas_semipalmata	0.001027	dN	COX1	Birds	26.2917	43.3703	2.36798e-05
Anas_platyrhynchos	0.005025	dN	COX1	Birds	27.5833	43.3703	0.000115863
Apteryx_owenii	1.03109	dS	COX1	Birds	33	64	0.0161108
Chaetura_pelagica	0.870201	dS	COX1	Birds	14	21.0139	0.0414107
Calypte_anna	1.18968	dS	COX1	Birds	8.16667	21.0139	0.0566138
Podargus_strigoides	1.02418	dS	COX1	Birds	19.6917	44.5605	0.0229842
Mycteria_americana	0.480649	dS	COX1	Birds	22.3333	7.66205	0.0627312
Anhinga_anhinga	0.74908	dS	COX1	Birds	12	2.02735	0.369487
Sula_dactylatra	0.518238	dS	COX1	Birds	25.25	2.02735	0.255623
Fregata_magnificens	0.570211	dS	COX1	Birds	19.75	4.01701	0.141949
Eudyptula_minor	0.684303	dS	COX1	Birds	33	6.16863	0.110933
Phoebastria_immutabilis	0.556796	dS	COX1	Birds	69.75	6.16863	0.0902626
Phaethon_rubricauda	0.870535	dS	COX1	Birds	32.6667	26.0509	0.0334167
Porphyrio_hochstetteri	1.64832	dS	COX1	Birds	15	26.0534	0.063267
Alca_torda	0.399229	dS	COX1	Birds	30.5833	8.09603	0.0493117
Sterna_hirundo	0.49844	dS	COX1	Birds	28.9167	8.09603	0.061566
Uria_aalge	0.386371	dS	COX1	Birds	40.6667	23.186	0.016664
Charadrius_vociferus	0.774683	dS	COX1	Birds	10.9167	31.3128	0.0247402
Patagioenas_fasciata	1.13074	dS	COX1	Birds	18.5	21.6066	0.0523332
Podilymbus_podiceps	0.607102	dS	COX1	Birds	4.58333	9.64233	0.0629621
Phoenicopterus_ruber	0.392798	dS	COX1	Birds	49	9.64233	0.0407368
Dryobates_pubescens	1.55262	dS	COX1	Birds	11.9167	8.65857	0.179316
Glaucidium_brasilianum	1.35728	dS	COX1	Birds	3.91667	2.75562	0.49255
Tyto_alba	1.19762	dS	COX1	Birds	15.4167	5.44795	0.219829
Aquila_chrysaetos	0.685143	dS	COX1	Birds	31.6667	8.47134	0.0808778
Cathartes_aura	0.486049	dS	COX1	Birds	23.3333	8.47134	0.0573757
Eolophus_roseicapilla	0.542155	dS	COX1	Birds	27.2417	6.69516	0.0809771
Calyptorhynchus_latirostris	0.457707	dS	COX1	Birds	34.8417	6.69516	0.0683639
Cinclus_mexicanus	0.797066	dS	COX1	Birds	8.08333	1.77453	0.449171
Agelaius_phoeniceus	0.427218	dS	COX1	Birds	15.75	0.890718	0.479633
Haemorhous_mexicanus	0.464911	dS	COX1	Birds	11.5833	0.890718	0.521951
Gymnorhina_tibicen	0.678742	dS	COX1	Birds	24.5417	3.5074	0.193517
Climacteris_rufus	1.25482	dS	COX1	Birds	11.625	5.30945	0.236338
Menura_novaehollandiae	0.775937	dS	COX1	Birds	17.9	8.27729	0.0937429
Acanthisitta_chloris	1.09015	dS	COX1	Birds	10	8.99972	0.121132
Lichenostomus_cassidix	0.641423	dS	COX1	Birds	12.975	5.27684	0.121554
Pomatostomus_ruficeps	0.65812	dS	COX1	Birds	8.725	2.66704	0.24676
Orthonyx_spaldingii	1.06018	dS	COX1	Birds	16.5	2.66704	0.39751
Falco_rusticolus	0.851612	dS	COX1	Birds	15.75	19.4457	0.0437943
Anseranas_semipalmata	0.530001	dS	COX1	Birds	26.2917	43.3703	0.0122204
Anas_platyrhynchos	1.50502	dS	COX1	Birds	27.5833	43.3703	0.0347017
Apteryx_owenii	0.00841824	w	COX1	Birds	33	64	0.000131535
Chaetura_pelagica	0.00688947	w	COX1	Birds	14	21.0139	0.000327852
Calypte_anna	0.00658235	w	COX1	Birds	8.16667	21.0139	0.000313237
Podargus_strigoides	0.0259724	w	COX1	Birds	19.6917	44.5605	0.000582857
Mycteria_americana	0.00704813	w	COX1	Birds	22.3333	7.66205	0.000919876
Anhinga_anhinga	0.00816836	w	COX1	Birds	12	2.02735	0.00402908
Sula_dactylatra	0.0100085	w	COX1	Birds	25.25	2.02735	0.00493674
Fregata_magnificens	0.0090133	w	COX1	Birds	19.75	4.01701	0.00224378
Eudyptula_minor	0.00994953	w	COX1	Birds	33	6.16863	0.00161293
Phoebastria_immutabilis	0.00309282	w	COX1	Birds	69.75	6.16863	0.000501379
Phaethon_rubricauda	0.00984684	w	COX1	Birds	32.6667	26.0509	0.000377985
Porphyrio_hochstetteri	0.0088948	w	COX1	Birds	15	26.0534	0.000341406
Alca_torda	0.0001	w	COX1	Birds	30.5833	8.09603	1.23517e-05
Sterna_hirundo	0.00707868	w	COX1	Birds	28.9167	8.09603	0.00087434
Uria_aalge	0.00460698	w	COX1	Birds	40.6667	23.186	0.000198697
Charadrius_vociferus	0.00221042	w	COX1	Birds	10.9167	31.3128	7.05916e-05
Patagioenas_fasciata	0.00531695	w	COX1	Birds	18.5	21.6066	0.00024608
Podilymbus_podiceps	0.00689075	w	COX1	Birds	4.58333	9.64233	0.000714635
Phoenicopterus_ruber	0.0108492	w	COX1	Birds	49	9.64233	0.00112516
Dryobates_pubescens	0.00645116	w	COX1	Birds	11.9167	8.65857	0.000745061
Glaucidium_brasilianum	0.00764612	w	COX1	Birds	3.91667	2.75562	0.00277474
Tyto_alba	0.0105026	w	COX1	Birds	15.4167	5.44795	0.00192781
Aquila_chrysaetos	0.0099754	w	COX1	Birds	31.6667	8.47134	0.00117755
Cathartes_aura	0.00894607	w	COX1	Birds	23.3333	8.47134	0.00105604
Eolophus_roseicapilla	0.00521357	w	COX1	Birds	27.2417	6.69516	0.000778707
Calyptorhynchus_latirostris	0.0147783	w	COX1	Birds	34.8417	6.69516	0.00220731
Cinclus_mexicanus	0.00642576	w	COX1	Birds	8.08333	1.77453	0.00362111
Agelaius_phoeniceus	0.0039274	w	COX1	Birds	15.75	0.890718	0.00440925
Haemorhous_mexicanus	0.0001	w	COX1	Birds	11.5833	0.890718	0.000112269
Gymnorhina_tibicen	0.0105596	w	COX1	Birds	24.5417	3.5074	0.00301067
Climacteris_rufus	0.00752171	w	COX1	Birds	11.625	5.30945	0.00141666
Menura_novaehollandiae	0.0104594	w	COX1	Birds	17.9	8.27729	0.00126363
Acanthisitta_chloris	0.0148441	w	COX1	Birds	10	8.99972	0.0016494
Lichenostomus_cassidix	0.0133355	w	COX1	Birds	12.975	5.27684	0.00252718
Pomatostomus_ruficeps	0.00676701	w	COX1	Birds	8.725	2.66704	0.00253727
Orthonyx_spaldingii	0.0099224	w	COX1	Birds	16.5	2.66704	0.00372038
Falco_rusticolus	0.0158632	w	COX1	Birds	15.75	19.4457	0.000815768
Anseranas_semipalmata	0.00193708	w	COX1	Birds	26.2917	43.3703	4.46638e-05
Anas_platyrhynchos	0.00333853	w	COX1	Birds	27.5833	43.3703	7.69774e-05
Apteryx_owenii	0.007868	dN	COX2	Birds	33	64	0.000122937
Chaetura_pelagica	0.00735	dN	COX2	Birds	14	21.0139	0.000349768
Calypte_anna	0.003929	dN	COX2	Birds	8.16667	21.0139	0.000186971
Podargus_strigoides	0.043765	dN	COX2	Birds	19.6917	44.5605	0.000982148
Mycteria_americana	0.002864	dN	COX2	Birds	22.3333	7.66205	0.00037379
Anhinga_anhinga	0.019538	dN	COX2	Birds	12	2.02735	0.0096372
Sula_dactylatra	0.017273	dN	COX2	Birds	25.25	2.02735	0.00851998
Fregata_magnificens	0.004499	dN	COX2	Birds	19.75	4.01701	0.00111999
Eudyptula_minor	0.013394	dN	COX2	Birds	33	6.16863	0.00217131
Phoebastria_immutabilis	0.011822	dN	COX2	Birds	69.75	6.16863	0.00191647
Phaethon_rubricauda	0.033423	dN	COX2	Birds	32.6667	26.0509	0.00128299
Porphyrio_hochstetteri	0.025229	dN	COX2	Birds	15	26.0534	0.000968356
Alca_torda	0.006274	dN	COX2	Birds	30.5833	8.09603	0.000774948
Sterna_hirundo	0.009669	dN	COX2	Birds	28.9167	8.09603	0.00119429
Uria_aalge	0.006181	dN	COX2	Birds	40.6667	23.186	0.000266584
Charadrius_vociferus	0.009605	dN	COX2	Birds	10.9167	31.3128	0.000306744
Patagioenas_fasciata	0.023323	dN	COX2	Birds	18.5	21.6066	0.00107944
Podilymbus_podiceps	0.009313	dN	COX2	Birds	4.58333	9.64233	0.000965845
Phoenicopterus_ruber	0.003796	dN	COX2	Birds	49	9.64233	0.000393681
Dryobates_pubescens	0.023777	dN	COX2	Birds	11.9167	8.65857	0.00274606
Glaucidium_brasilianum	0.021085	dN	COX2	Birds	3.91667	2.75562	0.00765164
Tyto_alba	0.027896	dN	COX2	Birds	15.4167	5.44795	0.00512046
Aquila_chrysaetos	0.02482	dN	COX2	Birds	31.6667	8.47134	0.00292988
Cathartes_aura	0.011807	dN	COX2	Birds	23.3333	8.47134	0.00139376
Eolophus_roseicapilla	0.012905	dN	COX2	Birds	27.2417	6.69516	0.00192751
Calyptorhynchus_latirostris	0.017018	dN	COX2	Birds	34.8417	6.69516	0.00254184
Cinclus_mexicanus	0.01964	dN	COX2	Birds	8.08333	1.77453	0.0110677
Agelaius_phoeniceus	0.020235	dN	COX2	Birds	15.75	0.890718	0.0227176
Haemorhous_mexicanus	0.008589	dN	COX2	Birds	11.5833	0.890718	0.00964278
Gymnorhina_tibicen	0.006708	dN	COX2	Birds	24.5417	3.5074	0.00191253
Climacteris_rufus	0.029641	dN	COX2	Birds	11.625	5.30945	0.00558269
Menura_novaehollandiae	0.031001	dN	COX2	Birds	17.9	8.27729	0.00374531
Acanthisitta_chloris	0.028609	dN	COX2	Birds	10	8.99972	0.00317888
Lichenostomus_cassidix	0.025963	dN	COX2	Birds	12.975	5.27684	0.00492018
Pomatostomus_ruficeps	0.014431	dN	COX2	Birds	8.725	2.66704	0.00541087
Orthonyx_spaldingii	0.02318	dN	COX2	Birds	16.5	2.66704	0.00869128
Falco_rusticolus	0.021841	dN	COX2	Birds	15.75	19.4457	0.00112318
Anseranas_semipalmata	0.004165	dN	COX2	Birds	26.2917	43.3703	9.60335e-05
Anas_platyrhynchos	0.015213	dN	COX2	Birds	27.5833	43.3703	0.00035077
Apteryx_owenii	0.676868	dS	COX2	Birds	33	64	0.0105761
Chaetura_pelagica	0.7117	dS	COX2	Birds	14	21.0139	0.033868
Calypte_anna	1.28875	dS	COX2	Birds	8.16667	21.0139	0.0613285
Podargus_strigoides	0.837416	dS	COX2	Birds	19.6917	44.5605	0.0187928
Mycteria_americana	0.339804	dS	COX2	Birds	22.3333	7.66205	0.044349
Anhinga_anhinga	0.638844	dS	COX2	Birds	12	2.02735	0.315113
Sula_dactylatra	0.592919	dS	COX2	Birds	25.25	2.02735	0.29246
Fregata_magnificens	0.460503	dS	COX2	Birds	19.75	4.01701	0.114638
Eudyptula_minor	0.552933	dS	COX2	Birds	33	6.16863	0.0896363
Phoebastria_immutabilis	0.338431	dS	COX2	Birds	69.75	6.16863	0.0548633
Phaethon_rubricauda	0.822255	dS	COX2	Birds	32.6667	26.0509	0.0315634
Porphyrio_hochstetteri	0.857829	dS	COX2	Birds	15	26.0534	0.0329257
Alca_torda	0.336812	dS	COX2	Birds	30.5833	8.09603	0.0416021
Sterna_hirundo	0.60721	dS	COX2	Birds	28.9167	8.09603	0.075001
Uria_aalge	0.338685	dS	COX2	Birds	40.6667	23.186	0.0146073
Charadrius_vociferus	0.931335	dS	COX2	Birds	10.9167	31.3128	0.029743
Patagioenas_fasciata	0.836929	dS	COX2	Birds	18.5	21.6066	0.0387349
Podilymbus_podiceps	0.660693	dS	COX2	Birds	4.58333	9.64233	0.06852
Phoenicopterus_ruber	0.298241	dS	COX2	Birds	49	9.64233	0.0309304
Dryobates_pubescens	1.74549	dS	COX2	Birds	11.9167	8.65857	0.201591
Glaucidium_brasilianum	0.569495	dS	COX2	Birds	3.91667	2.75562	0.206667
Tyto_alba	1.02473	dS	COX2	Birds	15.4167	5.44795	0.188095
Aquila_chrysaetos	0.880346	dS	COX2	Birds	31.6667	8.47134	0.103921
Cathartes_aura	0.466326	dS	COX2	Birds	23.3333	8.47134	0.0550475
Eolophus_roseicapilla	0.43816	dS	COX2	Birds	27.2417	6.69516	0.0654443
Calyptorhynchus_latirostris	0.434818	dS	COX2	Birds	34.8417	6.69516	0.0649451
Cinclus_mexicanus	0.662318	dS	COX2	Birds	8.08333	1.77453	0.373236
Agelaius_phoeniceus	0.700835	dS	COX2	Birds	15.75	0.890718	0.78682
Haemorhous_mexicanus	0.661261	dS	COX2	Birds	11.5833	0.890718	0.742391
Gymnorhina_tibicen	0.802451	dS	COX2	Birds	24.5417	3.5074	0.228788
Climacteris_rufus	0.72143	dS	COX2	Birds	11.625	5.30945	0.135877
Menura_novaehollandiae	0.97482	dS	COX2	Birds	17.9	8.27729	0.11777
Acanthisitta_chloris	1.00593	dS	COX2	Birds	10	8.99972	0.111773
Lichenostomus_cassidix	0.905112	dS	COX2	Birds	12.975	5.27684	0.171526
Pomatostomus_ruficeps	0.709125	dS	COX2	Birds	8.725	2.66704	0.265885
Orthonyx_spaldingii	0.678151	dS	COX2	Birds	16.5	2.66704	0.254271
Falco_rusticolus	0.885762	dS	COX2	Birds	15.75	19.4457	0.0455505
Anseranas_semipalmata	0.158548	dS	COX2	Birds	26.2917	43.3703	0.00365568
Anas_platyrhynchos	1.25448	dS	COX2	Birds	27.5833	43.3703	0.0289248
Apteryx_owenii	0.0116248	w	COX2	Birds	33	64	0.000181637
Chaetura_pelagica	0.0103269	w	COX2	Birds	14	21.0139	0.000491431
Calypte_anna	0.00304837	w	COX2	Birds	8.16667	21.0139	0.000145064
Podargus_strigoides	0.0522625	w	COX2	Birds	19.6917	44.5605	0.00117284
Mycteria_americana	0.00842973	w	COX2	Birds	22.3333	7.66205	0.00110019
Anhinga_anhinga	0.030584	w	COX2	Birds	12	2.02735	0.0150857
Sula_dactylatra	0.0291329	w	COX2	Birds	25.25	2.02735	0.0143699
Fregata_magnificens	0.00977018	w	COX2	Birds	19.75	4.01701	0.0024322
Eudyptula_minor	0.0242238	w	COX2	Birds	33	6.16863	0.00392694
Phoebastria_immutabilis	0.034932	w	COX2	Birds	69.75	6.16863	0.00566285
Phaethon_rubricauda	0.0406478	w	COX2	Birds	32.6667	26.0509	0.00156032
Porphyrio_hochstetteri	0.0294103	w	COX2	Birds	15	26.0534	0.00112885
Alca_torda	0.0186269	w	COX2	Birds	30.5833	8.09603	0.00230075
Sterna_hirundo	0.015923	w	COX2	Birds	28.9167	8.09603	0.00196677
Uria_aalge	0.0182495	w	COX2	Birds	40.6667	23.186	0.000787093
Charadrius_vociferus	0.0103136	w	COX2	Birds	10.9167	31.3128	0.000329373
Patagioenas_fasciata	0.0278671	w	COX2	Birds	18.5	21.6066	0.00128975
Podilymbus_podiceps	0.0140957	w	COX2	Birds	4.58333	9.64233	0.00146186
Phoenicopterus_ruber	0.0127267	w	COX2	Birds	49	9.64233	0.00131988
Dryobates_pubescens	0.0136217	w	COX2	Birds	11.9167	8.65857	0.0015732
Glaucidium_brasilianum	0.0370239	w	COX2	Birds	3.91667	2.75562	0.0134358
Tyto_alba	0.0272225	w	COX2	Birds	15.4167	5.44795	0.00499684
Aquila_chrysaetos	0.028193	w	COX2	Birds	31.6667	8.47134	0.00332805
Cathartes_aura	0.0253196	w	COX2	Birds	23.3333	8.47134	0.00298885
Eolophus_roseicapilla	0.0294518	w	COX2	Birds	27.2417	6.69516	0.00439897
Calyptorhynchus_latirostris	0.0391387	w	COX2	Birds	34.8417	6.69516	0.00584582
Cinclus_mexicanus	0.0296528	w	COX2	Birds	8.08333	1.77453	0.0167103
Agelaius_phoeniceus	0.0288725	w	COX2	Birds	15.75	0.890718	0.0324149
Haemorhous_mexicanus	0.0129883	w	COX2	Birds	11.5833	0.890718	0.0145818
Gymnorhina_tibicen	0.00835893	w	COX2	Birds	24.5417	3.5074	0.00238323
Climacteris_rufus	0.0410861	w	COX2	Birds	11.625	5.30945	0.0077383
Menura_novaehollandiae	0.0318016	w	COX2	Birds	17.9	8.27729	0.00384203
Acanthisitta_chloris	0.0284401	w	COX2	Birds	10	8.99972	0.00316011
Lichenostomus_cassidix	0.0286848	w	COX2	Birds	12.975	5.27684	0.00543598
Pomatostomus_ruficeps	0.0203511	w	COX2	Birds	8.725	2.66704	0.00763059
Orthonyx_spaldingii	0.0341806	w	COX2	Birds	16.5	2.66704	0.0128159
Falco_rusticolus	0.0246584	w	COX2	Birds	15.75	19.4457	0.00126806
Anseranas_semipalmata	0.0262674	w	COX2	Birds	26.2917	43.3703	0.000605655
Anas_platyrhynchos	0.012127	w	COX2	Birds	27.5833	43.3703	0.000279616
Apteryx_owenii	0.017674	dN	COX3	Birds	33	64	0.000276156
Chaetura_pelagica	0.01972	dN	COX3	Birds	14	21.0139	0.000938425
Calypte_anna	0.033163	dN	COX3	Birds	8.16667	21.0139	0.00157814
Podargus_strigoides	0.059601	dN	COX3	Birds	19.6917	44.5605	0.00133753
Mycteria_americana	0.008035	dN	COX3	Birds	22.3333	7.66205	0.00104868
Anhinga_anhinga	0.015403	dN	COX3	Birds	12	2.02735	0.0075976
Sula_dactylatra	0.006772	dN	COX3	Birds	25.25	2.02735	0.00334032
Fregata_magnificens	0.014792	dN	COX3	Birds	19.75	4.01701	0.00368234
Eudyptula_minor	0.009792	dN	COX3	Birds	33	6.16863	0.00158739
Phoebastria_immutabilis	0.010016	dN	COX3	Birds	69.75	6.16863	0.0016237
Phaethon_rubricauda	0.01343	dN	COX3	Birds	32.6667	26.0509	0.00051553
Porphyrio_hochstetteri	0.04434	dN	COX3	Birds	15	26.0534	0.00170189
Alca_torda	0.003286	dN	COX3	Birds	30.5833	8.09603	0.000405878
Sterna_hirundo	0.008617	dN	COX3	Birds	28.9167	8.09603	0.00106435
Uria_aalge	0.008608	dN	COX3	Birds	40.6667	23.186	0.000371259
Charadrius_vociferus	0.013279	dN	COX3	Birds	10.9167	31.3128	0.000424076
Patagioenas_fasciata	0.013415	dN	COX3	Birds	18.5	21.6066	0.000620876
Podilymbus_podiceps	0.016438	dN	COX3	Birds	4.58333	9.64233	0.00170477
Phoenicopterus_ruber	5.5e-05	dN	COX3	Birds	49	9.64233	5.70401e-06
Dryobates_pubescens	0.032567	dN	COX3	Birds	11.9167	8.65857	0.00376124
Glaucidium_brasilianum	0.022955	dN	COX3	Birds	3.91667	2.75562	0.00833025
Tyto_alba	0.037575	dN	COX3	Birds	15.4167	5.44795	0.00689709
Aquila_chrysaetos	0.023755	dN	COX3	Birds	31.6667	8.47134	0.00280416
Cathartes_aura	0.0122	dN	COX3	Birds	23.3333	8.47134	0.00144015
Eolophus_roseicapilla	0.003284	dN	COX3	Birds	27.2417	6.69516	0.000490504
Calyptorhynchus_latirostris	0.01514	dN	COX3	Birds	34.8417	6.69516	0.00226133
Cinclus_mexicanus	0.020149	dN	COX3	Birds	8.08333	1.77453	0.0113546
Agelaius_phoeniceus	0.003492	dN	COX3	Birds	15.75	0.890718	0.00392043
Haemorhous_mexicanus	0.009737	dN	COX3	Birds	11.5833	0.890718	0.0109316
Gymnorhina_tibicen	0.025445	dN	COX3	Birds	24.5417	3.5074	0.00725467
Climacteris_rufus	0.031645	dN	COX3	Birds	11.625	5.30945	0.00596013
Menura_novaehollandiae	0.019782	dN	COX3	Birds	17.9	8.27729	0.00238991
Acanthisitta_chloris	0.034294	dN	COX3	Birds	10	8.99972	0.00381056
Lichenostomus_cassidix	0.026328	dN	COX3	Birds	12.975	5.27684	0.00498935
Pomatostomus_ruficeps	0.009287	dN	COX3	Birds	8.725	2.66704	0.00348214
Orthonyx_spaldingii	0.031176	dN	COX3	Birds	16.5	2.66704	0.0116894
Falco_rusticolus	0.04198	dN	COX3	Birds	15.75	19.4457	0.00215883
Anseranas_semipalmata	0.013377	dN	COX3	Birds	26.2917	43.3703	0.000308437
Anas_platyrhynchos	0.0101	dN	COX3	Birds	27.5833	43.3703	0.000232878
Apteryx_owenii	0.775743	dS	COX3	Birds	33	64	0.012121
Chaetura_pelagica	0.785026	dS	COX3	Birds	14	21.0139	0.0373574
Calypte_anna	1.10921	dS	COX3	Birds	8.16667	21.0139	0.0527845
Podargus_strigoides	1.01142	dS	COX3	Birds	19.6917	44.5605	0.0226976
Mycteria_americana	0.354887	dS	COX3	Birds	22.3333	7.66205	0.0463175
Anhinga_anhinga	0.747519	dS	COX3	Birds	12	2.02735	0.368717
Sula_dactylatra	0.397811	dS	COX3	Birds	25.25	2.02735	0.196222
Fregata_magnificens	0.70382	dS	COX3	Birds	19.75	4.01701	0.17521
Eudyptula_minor	0.478694	dS	COX3	Birds	33	6.16863	0.0776014
Phoebastria_immutabilis	0.66259	dS	COX3	Birds	69.75	6.16863	0.107413
Phaethon_rubricauda	1.05461	dS	COX3	Birds	32.6667	26.0509	0.0404828
Porphyrio_hochstetteri	1.41454	dS	COX3	Birds	15	26.0534	0.0542939
Alca_torda	0.238117	dS	COX3	Birds	30.5833	8.09603	0.0294116
Sterna_hirundo	0.674168	dS	COX3	Birds	28.9167	8.09603	0.0832714
Uria_aalge	0.485009	dS	COX3	Birds	40.6667	23.186	0.0209182
Charadrius_vociferus	0.503695	dS	COX3	Birds	10.9167	31.3128	0.0160859
Patagioenas_fasciata	1.0982	dS	COX3	Birds	18.5	21.6066	0.050827
Podilymbus_podiceps	0.957725	dS	COX3	Birds	4.58333	9.64233	0.099325
Phoenicopterus_ruber	0.549481	dS	COX3	Birds	49	9.64233	0.0569863
Dryobates_pubescens	2.03467	dS	COX3	Birds	11.9167	8.65857	0.23499
Glaucidium_brasilianum	0.88258	dS	COX3	Birds	3.91667	2.75562	0.320284
Tyto_alba	1.28701	dS	COX3	Birds	15.4167	5.44795	0.236238
Aquila_chrysaetos	0.922324	dS	COX3	Birds	31.6667	8.47134	0.108876
Cathartes_aura	0.760865	dS	COX3	Birds	23.3333	8.47134	0.0898164
Eolophus_roseicapilla	0.589859	dS	COX3	Birds	27.2417	6.69516	0.0881023
Calyptorhynchus_latirostris	0.394171	dS	COX3	Birds	34.8417	6.69516	0.058874
Cinclus_mexicanus	0.781616	dS	COX3	Birds	8.08333	1.77453	0.440464
Agelaius_phoeniceus	0.300729	dS	COX3	Birds	15.75	0.890718	0.337625
Haemorhous_mexicanus	1.06022	dS	COX3	Birds	11.5833	0.890718	1.1903
Gymnorhina_tibicen	0.881484	dS	COX3	Birds	24.5417	3.5074	0.251321
Climacteris_rufus	1.48227	dS	COX3	Birds	11.625	5.30945	0.279177
Menura_novaehollandiae	1.35498	dS	COX3	Birds	17.9	8.27729	0.163699
Acanthisitta_chloris	1.68728	dS	COX3	Birds	10	8.99972	0.187482
Lichenostomus_cassidix	0.970026	dS	COX3	Birds	12.975	5.27684	0.183827
Pomatostomus_ruficeps	0.800988	dS	COX3	Birds	8.725	2.66704	0.300328
Orthonyx_spaldingii	0.973052	dS	COX3	Birds	16.5	2.66704	0.364843
Falco_rusticolus	1.18583	dS	COX3	Birds	15.75	19.4457	0.0609815
Anseranas_semipalmata	0.718306	dS	COX3	Birds	26.2917	43.3703	0.0165622
Anas_platyrhynchos	1.62981	dS	COX3	Birds	27.5833	43.3703	0.0375791
Apteryx_owenii	0.0227833	w	COX3	Birds	33	64	0.000355989
Chaetura_pelagica	0.0251207	w	COX3	Birds	14	21.0139	0.00119543
Calypte_anna	0.0298974	w	COX3	Birds	8.16667	21.0139	0.00142274
Podargus_strigoides	0.0589286	w	COX3	Birds	19.6917	44.5605	0.00132244
Mycteria_americana	0.0226404	w	COX3	Birds	22.3333	7.66205	0.00295488
Anhinga_anhinga	0.020606	w	COX3	Birds	12	2.02735	0.010164
Sula_dactylatra	0.0170242	w	COX3	Birds	25.25	2.02735	0.00839726
Fregata_magnificens	0.0210163	w	COX3	Birds	19.75	4.01701	0.00523182
Eudyptula_minor	0.020456	w	COX3	Birds	33	6.16863	0.00331614
Phoebastria_immutabilis	0.0151164	w	COX3	Birds	69.75	6.16863	0.00245053
Phaethon_rubricauda	0.0127342	w	COX3	Birds	32.6667	26.0509	0.000488821
Porphyrio_hochstetteri	0.0313456	w	COX3	Birds	15	26.0534	0.00120313
Alca_torda	0.0138012	w	COX3	Birds	30.5833	8.09603	0.00170469
Sterna_hirundo	0.012782	w	COX3	Birds	28.9167	8.09603	0.0015788
Uria_aalge	0.017748	w	COX3	Birds	40.6667	23.186	0.000765463
Charadrius_vociferus	0.0263628	w	COX3	Birds	10.9167	31.3128	0.000841918
Patagioenas_fasciata	0.0122155	w	COX3	Birds	18.5	21.6066	0.000565361
Podilymbus_podiceps	0.0171639	w	COX3	Birds	4.58333	9.64233	0.00178006
Phoenicopterus_ruber	0.0001	w	COX3	Birds	49	9.64233	1.03709e-05
Dryobates_pubescens	0.0160059	w	COX3	Birds	11.9167	8.65857	0.00184856
Glaucidium_brasilianum	0.0260092	w	COX3	Birds	3.91667	2.75562	0.00943861
Tyto_alba	0.0291954	w	COX3	Birds	15.4167	5.44795	0.00535897
Aquila_chrysaetos	0.0257558	w	COX3	Birds	31.6667	8.47134	0.00304035
Cathartes_aura	0.016035	w	COX3	Birds	23.3333	8.47134	0.00189285
Eolophus_roseicapilla	0.00556795	w	COX3	Birds	27.2417	6.69516	0.000831638
Calyptorhynchus_latirostris	0.0384104	w	COX3	Birds	34.8417	6.69516	0.00573704
Cinclus_mexicanus	0.0257782	w	COX3	Birds	8.08333	1.77453	0.0145268
Agelaius_phoeniceus	0.0116111	w	COX3	Birds	15.75	0.890718	0.0130357
Haemorhous_mexicanus	0.00918431	w	COX3	Birds	11.5833	0.890718	0.0103111
Gymnorhina_tibicen	0.0288656	w	COX3	Birds	24.5417	3.5074	0.00822992
Climacteris_rufus	0.0213488	w	COX3	Birds	11.625	5.30945	0.00402091
Menura_novaehollandiae	0.0145995	w	COX3	Birds	17.9	8.27729	0.0017638
Acanthisitta_chloris	0.0203247	w	COX3	Birds	10	8.99972	0.00225837
Lichenostomus_cassidix	0.0271411	w	COX3	Birds	12.975	5.27684	0.00514344
Pomatostomus_ruficeps	0.0115944	w	COX3	Birds	8.725	2.66704	0.00434729
Orthonyx_spaldingii	0.0320391	w	COX3	Birds	16.5	2.66704	0.012013
Falco_rusticolus	0.0354016	w	COX3	Birds	15.75	19.4457	0.00182053
Anseranas_semipalmata	0.0186229	w	COX3	Birds	26.2917	43.3703	0.000429393
Anas_platyrhynchos	0.00619692	w	COX3	Birds	27.5833	43.3703	0.000142884
Apteryx_owenii	0.019451	dN	CYTB	Birds	33	64	0.000303922
Chaetura_pelagica	0.011293	dN	CYTB	Birds	14	21.0139	0.000537405
Calypte_anna	0.025663	dN	CYTB	Birds	8.16667	21.0139	0.00122124
Podargus_strigoides	0.060445	dN	CYTB	Birds	19.6917	44.5605	0.00135647
Mycteria_americana	0.012535	dN	CYTB	Birds	22.3333	7.66205	0.00163599
Anhinga_anhinga	0.034069	dN	CYTB	Birds	12	2.02735	0.0168047
Sula_dactylatra	0.016936	dN	CYTB	Birds	25.25	2.02735	0.00835375
Fregata_magnificens	0.022685	dN	CYTB	Birds	19.75	4.01701	0.00564723
Eudyptula_minor	0.019672	dN	CYTB	Birds	33	6.16863	0.00318904
Phoebastria_immutabilis	0.023409	dN	CYTB	Birds	69.75	6.16863	0.00379485
Phaethon_rubricauda	0.036776	dN	CYTB	Birds	32.6667	26.0509	0.0014117
Porphyrio_hochstetteri	0.03792	dN	CYTB	Birds	15	26.0534	0.00145547
Alca_torda	0.006732	dN	CYTB	Birds	30.5833	8.09603	0.000831519
Sterna_hirundo	0.011609	dN	CYTB	Birds	28.9167	8.09603	0.00143391
Uria_aalge	0.004167	dN	CYTB	Birds	40.6667	23.186	0.000179721
Charadrius_vociferus	0.012567	dN	CYTB	Birds	10.9167	31.3128	0.000401338
Patagioenas_fasciata	0.022256	dN	CYTB	Birds	18.5	21.6066	0.00103006
Podilymbus_podiceps	0.011325	dN	CYTB	Birds	4.58333	9.64233	0.00117451
Phoenicopterus_ruber	0.01359	dN	CYTB	Birds	49	9.64233	0.00140941
Dryobates_pubescens	0.034394	dN	CYTB	Birds	11.9167	8.65857	0.00397225
Glaucidium_brasilianum	0.030386	dN	CYTB	Birds	3.91667	2.75562	0.0110269
Tyto_alba	0.048292	dN	CYTB	Birds	15.4167	5.44795	0.00886426
Aquila_chrysaetos	0.015327	dN	CYTB	Birds	31.6667	8.47134	0.00180928
Cathartes_aura	0.011936	dN	CYTB	Birds	23.3333	8.47134	0.00140899
Eolophus_roseicapilla	0.010675	dN	CYTB	Birds	27.2417	6.69516	0.00159444
Calyptorhynchus_latirostris	0.011114	dN	CYTB	Birds	34.8417	6.69516	0.00166001
Cinclus_mexicanus	0.024384	dN	CYTB	Birds	8.08333	1.77453	0.0137411
Agelaius_phoeniceus	0.010872	dN	CYTB	Birds	15.75	0.890718	0.0122059
Haemorhous_mexicanus	0.018989	dN	CYTB	Birds	11.5833	0.890718	0.0213188
Gymnorhina_tibicen	0.018517	dN	CYTB	Birds	24.5417	3.5074	0.00527942
Climacteris_rufus	0.034042	dN	CYTB	Birds	11.625	5.30945	0.00641159
Menura_novaehollandiae	0.019378	dN	CYTB	Birds	17.9	8.27729	0.00234111
Acanthisitta_chloris	0.045492	dN	CYTB	Birds	10	8.99972	0.00505482
Lichenostomus_cassidix	0.018217	dN	CYTB	Birds	12.975	5.27684	0.00345226
Pomatostomus_ruficeps	0.013295	dN	CYTB	Birds	8.725	2.66704	0.00498493
Orthonyx_spaldingii	0.03529	dN	CYTB	Birds	16.5	2.66704	0.0132319
Falco_rusticolus	0.028903	dN	CYTB	Birds	15.75	19.4457	0.00148634
Anseranas_semipalmata	0.005664	dN	CYTB	Birds	26.2917	43.3703	0.000130596
Anas_platyrhynchos	0.022532	dN	CYTB	Birds	27.5833	43.3703	0.000519526
Apteryx_owenii	0.52679	dS	CYTB	Birds	33	64	0.00823109
Chaetura_pelagica	0.375076	dS	CYTB	Birds	14	21.0139	0.0178489
Calypte_anna	1.8058	dS	CYTB	Birds	8.16667	21.0139	0.0859332
Podargus_strigoides	1.5703	dS	CYTB	Birds	19.6917	44.5605	0.0352397
Mycteria_americana	0.51467	dS	CYTB	Birds	22.3333	7.66205	0.0671713
Anhinga_anhinga	0.774394	dS	CYTB	Birds	12	2.02735	0.381973
Sula_dactylatra	0.704062	dS	CYTB	Birds	25.25	2.02735	0.347282
Fregata_magnificens	0.588212	dS	CYTB	Birds	19.75	4.01701	0.14643
Eudyptula_minor	0.652586	dS	CYTB	Birds	33	6.16863	0.105791
Phoebastria_immutabilis	0.50159	dS	CYTB	Birds	69.75	6.16863	0.0813131
Phaethon_rubricauda	1.05179	dS	CYTB	Birds	32.6667	26.0509	0.0403744
Porphyrio_hochstetteri	1.75113	dS	CYTB	Birds	15	26.0534	0.0672129
Alca_torda	0.241763	dS	CYTB	Birds	30.5833	8.09603	0.0298619
Sterna_hirundo	0.77179	dS	CYTB	Birds	28.9167	8.09603	0.0953295
Uria_aalge	0.351555	dS	CYTB	Birds	40.6667	23.186	0.0151624
Charadrius_vociferus	0.70146	dS	CYTB	Birds	10.9167	31.3128	0.0224017
Patagioenas_fasciata	0.944275	dS	CYTB	Birds	18.5	21.6066	0.0437032
Podilymbus_podiceps	0.514211	dS	CYTB	Birds	4.58333	9.64233	0.0533285
Phoenicopterus_ruber	0.359789	dS	CYTB	Birds	49	9.64233	0.0373135
Dryobates_pubescens	1.6946	dS	CYTB	Birds	11.9167	8.65857	0.195714
Glaucidium_brasilianum	1.91088	dS	CYTB	Birds	3.91667	2.75562	0.693449
Tyto_alba	1.3994	dS	CYTB	Birds	15.4167	5.44795	0.256868
Aquila_chrysaetos	1.0814	dS	CYTB	Birds	31.6667	8.47134	0.127654
Cathartes_aura	0.544349	dS	CYTB	Birds	23.3333	8.47134	0.0642577
Eolophus_roseicapilla	0.308891	dS	CYTB	Birds	27.2417	6.69516	0.0461365
Calyptorhynchus_latirostris	0.441664	dS	CYTB	Birds	34.8417	6.69516	0.0659676
Cinclus_mexicanus	0.886915	dS	CYTB	Birds	8.08333	1.77453	0.499804
Agelaius_phoeniceus	0.740198	dS	CYTB	Birds	15.75	0.890718	0.831013
Haemorhous_mexicanus	0.579598	dS	CYTB	Birds	11.5833	0.890718	0.650709
Gymnorhina_tibicen	0.733161	dS	CYTB	Birds	24.5417	3.5074	0.209033
Climacteris_rufus	2.5348	dS	CYTB	Birds	11.625	5.30945	0.477414
Menura_novaehollandiae	0.955013	dS	CYTB	Birds	17.9	8.27729	0.115378
Acanthisitta_chloris	2.66736	dS	CYTB	Birds	10	8.99972	0.296382
Lichenostomus_cassidix	1.58568	dS	CYTB	Birds	12.975	5.27684	0.300499
Pomatostomus_ruficeps	1.04547	dS	CYTB	Birds	8.725	2.66704	0.391996
Orthonyx_spaldingii	1.04613	dS	CYTB	Birds	16.5	2.66704	0.392242
Falco_rusticolus	1.20642	dS	CYTB	Birds	15.75	19.4457	0.0620402
Anseranas_semipalmata	0.452501	dS	CYTB	Birds	26.2917	43.3703	0.0104334
Anas_platyrhynchos	1.19901	dS	CYTB	Birds	27.5833	43.3703	0.027646
Apteryx_owenii	0.0369232	w	CYTB	Birds	33	64	0.000576925
Chaetura_pelagica	0.030108	w	CYTB	Birds	14	21.0139	0.00143276
Calypte_anna	0.0142115	w	CYTB	Birds	8.16667	21.0139	0.000676289
Podargus_strigoides	0.038493	w	CYTB	Birds	19.6917	44.5605	0.000863837
Mycteria_americana	0.0243545	w	CYTB	Birds	22.3333	7.66205	0.00317859
Anhinga_anhinga	0.0439943	w	CYTB	Birds	12	2.02735	0.0217004
Sula_dactylatra	0.0240544	w	CYTB	Birds	25.25	2.02735	0.0118649
Fregata_magnificens	0.0385666	w	CYTB	Birds	19.75	4.01701	0.00960082
Eudyptula_minor	0.030144	w	CYTB	Birds	33	6.16863	0.00488666
Phoebastria_immutabilis	0.0466688	w	CYTB	Birds	69.75	6.16863	0.00756551
Phaethon_rubricauda	0.0349655	w	CYTB	Birds	32.6667	26.0509	0.0013422
Porphyrio_hochstetteri	0.0216549	w	CYTB	Birds	15	26.0534	0.000831172
Alca_torda	0.0278458	w	CYTB	Birds	30.5833	8.09603	0.00343944
Sterna_hirundo	0.0150416	w	CYTB	Birds	28.9167	8.09603	0.0018579
Uria_aalge	0.011854	w	CYTB	Birds	40.6667	23.186	0.000511258
Charadrius_vociferus	0.0179151	w	CYTB	Birds	10.9167	31.3128	0.000572134
Patagioenas_fasciata	0.0235697	w	CYTB	Birds	18.5	21.6066	0.00109086
Podilymbus_podiceps	0.0220241	w	CYTB	Birds	4.58333	9.64233	0.0022841
Phoenicopterus_ruber	0.0377716	w	CYTB	Birds	49	9.64233	0.00391727
Dryobates_pubescens	0.0202964	w	CYTB	Birds	11.9167	8.65857	0.00234408
Glaucidium_brasilianum	0.0159018	w	CYTB	Birds	3.91667	2.75562	0.00577068
Tyto_alba	0.0345091	w	CYTB	Birds	15.4167	5.44795	0.00633433
Aquila_chrysaetos	0.0141736	w	CYTB	Birds	31.6667	8.47134	0.00167312
Cathartes_aura	0.0219266	w	CYTB	Birds	23.3333	8.47134	0.00258833
Eolophus_roseicapilla	0.0345594	w	CYTB	Birds	27.2417	6.69516	0.00516185
Calyptorhynchus_latirostris	0.0251648	w	CYTB	Birds	34.8417	6.69516	0.00375866
Cinclus_mexicanus	0.0274929	w	CYTB	Birds	8.08333	1.77453	0.0154931
Agelaius_phoeniceus	0.0146882	w	CYTB	Birds	15.75	0.890718	0.0164903
Haemorhous_mexicanus	0.0327627	w	CYTB	Birds	11.5833	0.890718	0.0367824
Gymnorhina_tibicen	0.0252557	w	CYTB	Birds	24.5417	3.5074	0.0072007
Climacteris_rufus	0.0134298	w	CYTB	Birds	11.625	5.30945	0.00252941
Menura_novaehollandiae	0.0202913	w	CYTB	Birds	17.9	8.27729	0.00245144
Acanthisitta_chloris	0.0170551	w	CYTB	Birds	10	8.99972	0.00189507
Lichenostomus_cassidix	0.0114885	w	CYTB	Birds	12.975	5.27684	0.00217716
Pomatostomus_ruficeps	0.0127164	w	CYTB	Birds	8.725	2.66704	0.00476798
Orthonyx_spaldingii	0.0337344	w	CYTB	Birds	16.5	2.66704	0.0126486
Falco_rusticolus	0.0239578	w	CYTB	Birds	15.75	19.4457	0.00123203
Anseranas_semipalmata	0.012518	w	CYTB	Birds	26.2917	43.3703	0.000288631
Anas_platyrhynchos	0.0187921	w	CYTB	Birds	27.5833	43.3703	0.000433295
Apteryx_owenii	0.018295	dN	ND1	Birds	33	64	0.000285859
Chaetura_pelagica	0.02846	dN	ND1	Birds	14	21.0139	0.00135434
Calypte_anna	0.070932	dN	ND1	Birds	8.16667	21.0139	0.00337547
Podargus_strigoides	0.070069	dN	ND1	Birds	19.6917	44.5605	0.00157245
Mycteria_americana	0.027348	dN	ND1	Birds	22.3333	7.66205	0.00356928
Anhinga_anhinga	0.009243	dN	ND1	Birds	12	2.02735	0.00455915
Sula_dactylatra	0.01879	dN	ND1	Birds	25.25	2.02735	0.00926825
Fregata_magnificens	0.023756	dN	ND1	Birds	19.75	4.01701	0.00591385
Eudyptula_minor	0.046583	dN	ND1	Birds	33	6.16863	0.0075516
Phoebastria_immutabilis	6.7e-05	dN	ND1	Birds	69.75	6.16863	1.08614e-05
Phaethon_rubricauda	0.069361	dN	ND1	Birds	32.6667	26.0509	0.00266252
Porphyrio_hochstetteri	0.058254	dN	ND1	Birds	15	26.0534	0.00223594
Alca_torda	7.3e-05	dN	ND1	Birds	30.5833	8.09603	9.01677e-06
Sterna_hirundo	0.030732	dN	ND1	Birds	28.9167	8.09603	0.00379594
Uria_aalge	0.031215	dN	ND1	Birds	40.6667	23.186	0.00134629
Charadrius_vociferus	0.018854	dN	ND1	Birds	10.9167	31.3128	0.000602118
Patagioenas_fasciata	0.05684	dN	ND1	Birds	18.5	21.6066	0.00263068
Podilymbus_podiceps	0.059116	dN	ND1	Birds	4.58333	9.64233	0.00613088
Phoenicopterus_ruber	8e-06	dN	ND1	Birds	49	9.64233	8.29675e-07
Dryobates_pubescens	0.048631	dN	ND1	Birds	11.9167	8.65857	0.00561652
Glaucidium_brasilianum	0.028428	dN	ND1	Birds	3.91667	2.75562	0.0103164
Tyto_alba	0.070291	dN	ND1	Birds	15.4167	5.44795	0.0129023
Aquila_chrysaetos	0.019682	dN	ND1	Birds	31.6667	8.47134	0.00232336
Cathartes_aura	0.05091	dN	ND1	Birds	23.3333	8.47134	0.00600968
Eolophus_roseicapilla	0.029017	dN	ND1	Birds	27.2417	6.69516	0.00433403
Calyptorhynchus_latirostris	0.028704	dN	ND1	Birds	34.8417	6.69516	0.00428728
Cinclus_mexicanus	0.018821	dN	ND1	Birds	8.08333	1.77453	0.0106062
Agelaius_phoeniceus	0.018227	dN	ND1	Birds	15.75	0.890718	0.0204633
Haemorhous_mexicanus	0.027912	dN	ND1	Birds	11.5833	0.890718	0.0313365
Gymnorhina_tibicen	0.00016	dN	ND1	Birds	24.5417	3.5074	4.56179e-05
Climacteris_rufus	0.048791	dN	ND1	Birds	11.625	5.30945	0.00918947
Menura_novaehollandiae	0.018886	dN	ND1	Birds	17.9	8.27729	0.00228167
Acanthisitta_chloris	0.105119	dN	ND1	Birds	10	8.99972	0.0116802
Lichenostomus_cassidix	0.019788	dN	ND1	Birds	12.975	5.27684	0.00374997
Pomatostomus_ruficeps	0.01894	dN	ND1	Birds	8.725	2.66704	0.0071015
Orthonyx_spaldingii	0.000146	dN	ND1	Birds	16.5	2.66704	5.47423e-05
Falco_rusticolus	0.08354	dN	ND1	Birds	15.75	19.4457	0.00429606
Anseranas_semipalmata	0.014545	dN	ND1	Birds	26.2917	43.3703	0.000335368
Anas_platyrhynchos	0.056244	dN	ND1	Birds	27.5833	43.3703	0.00129683
Apteryx_owenii	1.8e-05	dS	ND1	Birds	33	64	2.8125e-07
Chaetura_pelagica	2.8e-05	dS	ND1	Birds	14	21.0139	1.33245e-06
Calypte_anna	14.0333	dS	ND1	Birds	8.16667	21.0139	0.667811
Podargus_strigoides	1.62189	dS	ND1	Birds	19.6917	44.5605	0.0363975
Mycteria_americana	0.783517	dS	ND1	Birds	22.3333	7.66205	0.102259
Anhinga_anhinga	1.62486	dS	ND1	Birds	12	2.02735	0.801469
Sula_dactylatra	0.40736	dS	ND1	Birds	25.25	2.02735	0.200932
Fregata_magnificens	0.396949	dS	ND1	Birds	19.75	4.01701	0.098817
Eudyptula_minor	1.27658	dS	ND1	Birds	33	6.16863	0.206947
Phoebastria_immutabilis	0.672378	dS	ND1	Birds	69.75	6.16863	0.109
Phaethon_rubricauda	1.37318	dS	ND1	Birds	32.6667	26.0509	0.0527117
Porphyrio_hochstetteri	3.30956	dS	ND1	Birds	15	26.0534	0.12703
Alca_torda	0.725745	dS	ND1	Birds	30.5833	8.09603	0.0896421
Sterna_hirundo	0.695785	dS	ND1	Birds	28.9167	8.09603	0.0859415
Uria_aalge	0.12458	dS	ND1	Birds	40.6667	23.186	0.00537308
Charadrius_vociferus	3.26575	dS	ND1	Birds	10.9167	31.3128	0.104295
Patagioenas_fasciata	1.49503	dS	ND1	Birds	18.5	21.6066	0.0691933
Podilymbus_podiceps	1.8713	dS	ND1	Birds	4.58333	9.64233	0.194071
Phoenicopterus_ruber	0.076227	dS	ND1	Birds	49	9.64233	0.00790545
Dryobates_pubescens	1.06103	dS	ND1	Birds	11.9167	8.65857	0.122541
Glaucidium_brasilianum	30.653	dS	ND1	Birds	3.91667	2.75562	11.1238
Tyto_alba	2.2314	dS	ND1	Birds	15.4167	5.44795	0.409586
Aquila_chrysaetos	1.58755	dS	ND1	Birds	31.6667	8.47134	0.187403
Cathartes_aura	0.311552	dS	ND1	Birds	23.3333	8.47134	0.0367772
Eolophus_roseicapilla	2.9e-05	dS	ND1	Birds	27.2417	6.69516	4.33149e-06
Calyptorhynchus_latirostris	0.823638	dS	ND1	Birds	34.8417	6.69516	0.12302
Cinclus_mexicanus	0.381773	dS	ND1	Birds	8.08333	1.77453	0.215141
Agelaius_phoeniceus	1.8e-05	dS	ND1	Birds	15.75	0.890718	2.02084e-05
Haemorhous_mexicanus	0.688368	dS	ND1	Birds	11.5833	0.890718	0.772824
Gymnorhina_tibicen	1.59804	dS	ND1	Birds	24.5417	3.5074	0.455619
Climacteris_rufus	11.7929	dS	ND1	Birds	11.625	5.30945	2.22111
Menura_novaehollandiae	0.962051	dS	ND1	Birds	17.9	8.27729	0.116228
Acanthisitta_chloris	0.872577	dS	ND1	Birds	10	8.99972	0.096956
Lichenostomus_cassidix	1.77302	dS	ND1	Birds	12.975	5.27684	0.336001
Pomatostomus_ruficeps	0.54703	dS	ND1	Birds	8.725	2.66704	0.205108
Orthonyx_spaldingii	1.46024	dS	ND1	Birds	16.5	2.66704	0.547514
Falco_rusticolus	0.58271	dS	ND1	Birds	15.75	19.4457	0.029966
Anseranas_semipalmata	0.883181	dS	ND1	Birds	26.2917	43.3703	0.0203637
Anas_platyrhynchos	1.45137	dS	ND1	Birds	27.5833	43.3703	0.0334646
Apteryx_owenii	999	w	ND1	Birds	33	64	15.6094
Chaetura_pelagica	999	w	ND1	Birds	14	21.0139	47.5399
Calypte_anna	0.00505452	w	ND1	Birds	8.16667	21.0139	0.000240532
Podargus_strigoides	0.0432021	w	ND1	Birds	19.6917	44.5605	0.000969516
Mycteria_americana	0.0349038	w	ND1	Birds	22.3333	7.66205	0.00455541
Anhinga_anhinga	0.00568868	w	ND1	Birds	12	2.02735	0.00280597
Sula_dactylatra	0.0461256	w	ND1	Birds	25.25	2.02735	0.0227516
Fregata_magnificens	0.0598453	w	ND1	Birds	19.75	4.01701	0.014898
Eudyptula_minor	0.0364903	w	ND1	Birds	33	6.16863	0.00591547
Phoebastria_immutabilis	0.0001	w	ND1	Birds	69.75	6.16863	1.62111e-05
Phaethon_rubricauda	0.0505113	w	ND1	Birds	32.6667	26.0509	0.00193895
Porphyrio_hochstetteri	0.0176019	w	ND1	Birds	15	26.0534	0.000675608
Alca_torda	0.0001	w	ND1	Birds	30.5833	8.09603	1.23517e-05
Sterna_hirundo	0.0441694	w	ND1	Birds	28.9167	8.09603	0.00545569
Uria_aalge	0.25056	w	ND1	Birds	40.6667	23.186	0.0108065
Charadrius_vociferus	0.00577315	w	ND1	Birds	10.9167	31.3128	0.00018437
Patagioenas_fasciata	0.038019	w	ND1	Birds	18.5	21.6066	0.0017596
Podilymbus_podiceps	0.0315911	w	ND1	Birds	4.58333	9.64233	0.00327629
Phoenicopterus_ruber	0.0001	w	ND1	Birds	49	9.64233	1.03709e-05
Dryobates_pubescens	0.0458338	w	ND1	Birds	11.9167	8.65857	0.00529346
Glaucidium_brasilianum	0.000927409	w	ND1	Birds	3.91667	2.75562	0.000336552
Tyto_alba	0.0315007	w	ND1	Birds	15.4167	5.44795	0.00578212
Aquila_chrysaetos	0.0123979	w	ND1	Birds	31.6667	8.47134	0.00146351
Cathartes_aura	0.163406	w	ND1	Birds	23.3333	8.47134	0.0192893
Eolophus_roseicapilla	999	w	ND1	Birds	27.2417	6.69516	149.212
Calyptorhynchus_latirostris	0.03485	w	ND1	Birds	34.8417	6.69516	0.00520525
Cinclus_mexicanus	0.0492977	w	ND1	Birds	8.08333	1.77453	0.0277808
Agelaius_phoeniceus	999	w	ND1	Birds	15.75	0.890718	1121.57
Haemorhous_mexicanus	0.0405474	w	ND1	Birds	11.5833	0.890718	0.0455222
Gymnorhina_tibicen	0.0001	w	ND1	Birds	24.5417	3.5074	2.85112e-05
Climacteris_rufus	0.00413733	w	ND1	Birds	11.625	5.30945	0.000779239
Menura_novaehollandiae	0.0196305	w	ND1	Birds	17.9	8.27729	0.00237161
Acanthisitta_chloris	0.12047	w	ND1	Birds	10	8.99972	0.013386
Lichenostomus_cassidix	0.0111607	w	ND1	Birds	12.975	5.27684	0.00211504
Pomatostomus_ruficeps	0.0346241	w	ND1	Birds	8.725	2.66704	0.0129822
Orthonyx_spaldingii	0.0001	w	ND1	Birds	16.5	2.66704	3.74947e-05
Falco_rusticolus	0.143365	w	ND1	Birds	15.75	19.4457	0.00737257
Anseranas_semipalmata	0.0164685	w	ND1	Birds	26.2917	43.3703	0.000379719
Anas_platyrhynchos	0.0387526	w	ND1	Birds	27.5833	43.3703	0.000893529
Apteryx_owenii	0.041943	dN	ND2	Birds	33	64	0.000655359
Chaetura_pelagica	0.04575	dN	ND2	Birds	14	21.0139	0.00217713
Calypte_anna	0.048943	dN	ND2	Birds	8.16667	21.0139	0.00232907
Podargus_strigoides	0.088435	dN	ND2	Birds	19.6917	44.5605	0.00198461
Mycteria_americana	0.031996	dN	ND2	Birds	22.3333	7.66205	0.00417591
Anhinga_anhinga	0.059706	dN	ND2	Birds	12	2.02735	0.0294502
Sula_dactylatra	0.05012	dN	ND2	Birds	25.25	2.02735	0.0247219
Fregata_magnificens	0.040629	dN	ND2	Birds	19.75	4.01701	0.0101142
Eudyptula_minor	0.039597	dN	ND2	Birds	33	6.16863	0.0064191
Phoebastria_immutabilis	0.029395	dN	ND2	Birds	69.75	6.16863	0.00476524
Phaethon_rubricauda	0.062513	dN	ND2	Birds	32.6667	26.0509	0.00239965
Porphyrio_hochstetteri	0.084336	dN	ND2	Birds	15	26.0534	0.00323704
Alca_torda	0.011975	dN	ND2	Birds	30.5833	8.09603	0.00147912
Sterna_hirundo	0.04272	dN	ND2	Birds	28.9167	8.09603	0.00527666
Uria_aalge	0.018845	dN	ND2	Birds	40.6667	23.186	0.000812776
Charadrius_vociferus	0.028112	dN	ND2	Birds	10.9167	31.3128	0.00089778
Patagioenas_fasciata	0.066022	dN	ND2	Birds	18.5	21.6066	0.00305565
Podilymbus_podiceps	0.03907	dN	ND2	Birds	4.58333	9.64233	0.00405192
Phoenicopterus_ruber	0.022822	dN	ND2	Birds	49	9.64233	0.00236685
Dryobates_pubescens	0.085685	dN	ND2	Birds	11.9167	8.65857	0.00989597
Glaucidium_brasilianum	0.080307	dN	ND2	Birds	3.91667	2.75562	0.029143
Tyto_alba	0.088431	dN	ND2	Birds	15.4167	5.44795	0.016232
Aquila_chrysaetos	0.070484	dN	ND2	Birds	31.6667	8.47134	0.00832029
Cathartes_aura	0.034409	dN	ND2	Birds	23.3333	8.47134	0.00406181
Eolophus_roseicapilla	0.023471	dN	ND2	Birds	27.2417	6.69516	0.00350567
Calyptorhynchus_latirostris	0.032376	dN	ND2	Birds	34.8417	6.69516	0.00483573
Cinclus_mexicanus	0.069243	dN	ND2	Birds	8.08333	1.77453	0.0390205
Agelaius_phoeniceus	0.016798	dN	ND2	Birds	15.75	0.890718	0.0188589
Haemorhous_mexicanus	0.034161	dN	ND2	Birds	11.5833	0.890718	0.0383522
Gymnorhina_tibicen	0.057348	dN	ND2	Birds	24.5417	3.5074	0.0163506
Climacteris_rufus	0.06215	dN	ND2	Birds	11.625	5.30945	0.0117055
Menura_novaehollandiae	0.055301	dN	ND2	Birds	17.9	8.27729	0.00668105
Acanthisitta_chloris	0.116391	dN	ND2	Birds	10	8.99972	0.0129327
Lichenostomus_cassidix	0.049116	dN	ND2	Birds	12.975	5.27684	0.00930785
Pomatostomus_ruficeps	0.07915	dN	ND2	Birds	8.725	2.66704	0.0296771
Orthonyx_spaldingii	0.068184	dN	ND2	Birds	16.5	2.66704	0.0255654
Falco_rusticolus	0.093428	dN	ND2	Birds	15.75	19.4457	0.00480455
Anseranas_semipalmata	0.034142	dN	ND2	Birds	26.2917	43.3703	0.000787221
Anas_platyrhynchos	0.049312	dN	ND2	Birds	27.5833	43.3703	0.001137
Apteryx_owenii	0.806914	dS	ND2	Birds	33	64	0.012608
Chaetura_pelagica	1.05966	dS	ND2	Birds	14	21.0139	0.0504267
Calypte_anna	2.11865	dS	ND2	Birds	8.16667	21.0139	0.100821
Podargus_strigoides	1.04516	dS	ND2	Birds	19.6917	44.5605	0.0234549
Mycteria_americana	0.513283	dS	ND2	Birds	22.3333	7.66205	0.0669903
Anhinga_anhinga	0.853634	dS	ND2	Birds	12	2.02735	0.421059
Sula_dactylatra	0.638369	dS	ND2	Birds	25.25	2.02735	0.314878
Fregata_magnificens	0.595616	dS	ND2	Birds	19.75	4.01701	0.148273
Eudyptula_minor	0.490182	dS	ND2	Birds	33	6.16863	0.0794637
Phoebastria_immutabilis	0.71447	dS	ND2	Birds	69.75	6.16863	0.115823
Phaethon_rubricauda	0.680658	dS	ND2	Birds	32.6667	26.0509	0.026128
Porphyrio_hochstetteri	1.47266	dS	ND2	Birds	15	26.0534	0.0565244
Alca_torda	0.346742	dS	ND2	Birds	30.5833	8.09603	0.0428287
Sterna_hirundo	0.678741	dS	ND2	Birds	28.9167	8.09603	0.0838363
Uria_aalge	0.265383	dS	ND2	Birds	40.6667	23.186	0.0114458
Charadrius_vociferus	0.561106	dS	ND2	Birds	10.9167	31.3128	0.0179194
Patagioenas_fasciata	1.18526	dS	ND2	Birds	18.5	21.6066	0.0548566
Podilymbus_podiceps	0.52909	dS	ND2	Birds	4.58333	9.64233	0.0548716
Phoenicopterus_ruber	0.491219	dS	ND2	Birds	49	9.64233	0.050944
Dryobates_pubescens	3.05056	dS	ND2	Birds	11.9167	8.65857	0.352317
Glaucidium_brasilianum	1.1767	dS	ND2	Birds	3.91667	2.75562	0.427017
Tyto_alba	1.36964	dS	ND2	Birds	15.4167	5.44795	0.251404
Aquila_chrysaetos	0.79355	dS	ND2	Birds	31.6667	8.47134	0.0936747
Cathartes_aura	0.416316	dS	ND2	Birds	23.3333	8.47134	0.0491441
Eolophus_roseicapilla	0.396048	dS	ND2	Birds	27.2417	6.69516	0.0591544
Calyptorhynchus_latirostris	0.126924	dS	ND2	Birds	34.8417	6.69516	0.0189576
Cinclus_mexicanus	1.4436	dS	ND2	Birds	8.08333	1.77453	0.813513
Agelaius_phoeniceus	0.916759	dS	ND2	Birds	15.75	0.890718	1.02924
Haemorhous_mexicanus	0.928458	dS	ND2	Birds	11.5833	0.890718	1.04237
Gymnorhina_tibicen	0.587624	dS	ND2	Birds	24.5417	3.5074	0.167539
Climacteris_rufus	1.06227	dS	ND2	Birds	11.625	5.30945	0.200071
Menura_novaehollandiae	1.12768	dS	ND2	Birds	17.9	8.27729	0.136238
Acanthisitta_chloris	1.261	dS	ND2	Birds	10	8.99972	0.140115
Lichenostomus_cassidix	1.0208	dS	ND2	Birds	12.975	5.27684	0.19345
Pomatostomus_ruficeps	1.16519	dS	ND2	Birds	8.725	2.66704	0.436887
Orthonyx_spaldingii	1.19922	dS	ND2	Birds	16.5	2.66704	0.449646
Falco_rusticolus	1.50552	dS	ND2	Birds	15.75	19.4457	0.0774218
Anseranas_semipalmata	0.667624	dS	ND2	Birds	26.2917	43.3703	0.0153936
Anas_platyrhynchos	1.79864	dS	ND2	Birds	27.5833	43.3703	0.0414718
Apteryx_owenii	0.0519796	w	ND2	Birds	33	64	0.000812181
Chaetura_pelagica	0.0431739	w	ND2	Birds	14	21.0139	0.00205454
Calypte_anna	0.0231008	w	ND2	Birds	8.16667	21.0139	0.00109931
Podargus_strigoides	0.0846135	w	ND2	Birds	19.6917	44.5605	0.00189885
Mycteria_americana	0.0623359	w	ND2	Birds	22.3333	7.66205	0.00813567
Anhinga_anhinga	0.0699429	w	ND2	Birds	12	2.02735	0.0344996
Sula_dactylatra	0.078512	w	ND2	Birds	25.25	2.02735	0.0387264
Fregata_magnificens	0.0682137	w	ND2	Birds	19.75	4.01701	0.0169812
Eudyptula_minor	0.0807795	w	ND2	Birds	33	6.16863	0.0130952
Phoebastria_immutabilis	0.0411423	w	ND2	Birds	69.75	6.16863	0.00666961
Phaethon_rubricauda	0.0918426	w	ND2	Birds	32.6667	26.0509	0.00352551
Porphyrio_hochstetteri	0.0572678	w	ND2	Birds	15	26.0534	0.00219809
Alca_torda	0.034537	w	ND2	Birds	30.5833	8.09603	0.00426592
Sterna_hirundo	0.0629393	w	ND2	Birds	28.9167	8.09603	0.0077741
Uria_aalge	0.0710121	w	ND2	Birds	40.6667	23.186	0.00306272
Charadrius_vociferus	0.0501013	w	ND2	Birds	10.9167	31.3128	0.00160003
Patagioenas_fasciata	0.0557025	w	ND2	Birds	18.5	21.6066	0.00257804
Podilymbus_podiceps	0.0738433	w	ND2	Birds	4.58333	9.64233	0.00765824
Phoenicopterus_ruber	0.0464595	w	ND2	Birds	49	9.64233	0.00481828
Dryobates_pubescens	0.0280881	w	ND2	Birds	11.9167	8.65857	0.00324396
Glaucidium_brasilianum	0.0682482	w	ND2	Birds	3.91667	2.75562	0.0247669
Tyto_alba	0.0645651	w	ND2	Birds	15.4167	5.44795	0.0118513
Aquila_chrysaetos	0.0888216	w	ND2	Birds	31.6667	8.47134	0.010485
Cathartes_aura	0.0826522	w	ND2	Birds	23.3333	8.47134	0.00975669
Eolophus_roseicapilla	0.0592624	w	ND2	Birds	27.2417	6.69516	0.00885153
Calyptorhynchus_latirostris	0.255079	w	ND2	Birds	34.8417	6.69516	0.038099
Cinclus_mexicanus	0.0479652	w	ND2	Birds	8.08333	1.77453	0.0270298
Agelaius_phoeniceus	0.0183233	w	ND2	Birds	15.75	0.890718	0.0205714
Haemorhous_mexicanus	0.0367936	w	ND2	Birds	11.5833	0.890718	0.0413078
Gymnorhina_tibicen	0.0975936	w	ND2	Birds	24.5417	3.5074	0.0278251
Climacteris_rufus	0.0585069	w	ND2	Birds	11.625	5.30945	0.0110194
Menura_novaehollandiae	0.0490393	w	ND2	Birds	17.9	8.27729	0.00592456
Acanthisitta_chloris	0.0923005	w	ND2	Birds	10	8.99972	0.0102559
Lichenostomus_cassidix	0.0481149	w	ND2	Birds	12.975	5.27684	0.00911813
Pomatostomus_ruficeps	0.0679287	w	ND2	Birds	8.725	2.66704	0.0254697
Orthonyx_spaldingii	0.0568564	w	ND2	Birds	16.5	2.66704	0.0213182
Falco_rusticolus	0.062057	w	ND2	Birds	15.75	19.4457	0.00319129
Anseranas_semipalmata	0.0511393	w	ND2	Birds	26.2917	43.3703	0.00117913
Anas_platyrhynchos	0.0274165	w	ND2	Birds	27.5833	43.3703	0.00063215
Apteryx_owenii	0.086434	dN	ND3	Birds	33	64	0.00135053
Chaetura_pelagica	0.075777	dN	ND3	Birds	14	21.0139	0.00360604
Calypte_anna	0.032301	dN	ND3	Birds	8.16667	21.0139	0.00153712
Podargus_strigoides	0.069956	dN	ND3	Birds	19.6917	44.5605	0.00156991
Mycteria_americana	0.029133	dN	ND3	Birds	22.3333	7.66205	0.00380225
Anhinga_anhinga	0.047149	dN	ND3	Birds	12	2.02735	0.0232564
Sula_dactylatra	0.054244	dN	ND3	Birds	25.25	2.02735	0.0267561
Fregata_magnificens	0.046277	dN	ND3	Birds	19.75	4.01701	0.0115203
Eudyptula_minor	0.037779	dN	ND3	Birds	33	6.16863	0.00612438
Phoebastria_immutabilis	0.00678	dN	ND3	Birds	69.75	6.16863	0.00109911
Phaethon_rubricauda	0.069047	dN	ND3	Birds	32.6667	26.0509	0.00265047
Porphyrio_hochstetteri	0.084838	dN	ND3	Birds	15	26.0534	0.00325631
Alca_torda	0.00751	dN	ND3	Birds	30.5833	8.09603	0.000927615
Sterna_hirundo	0.023387	dN	ND3	Birds	28.9167	8.09603	0.0028887
Uria_aalge	1.3e-05	dN	ND3	Birds	40.6667	23.186	5.60684e-07
Charadrius_vociferus	0.031236	dN	ND3	Birds	10.9167	31.3128	0.000997548
Patagioenas_fasciata	0.060227	dN	ND3	Birds	18.5	21.6066	0.00278744
Podilymbus_podiceps	0.053124	dN	ND3	Birds	4.58333	9.64233	0.00550945
Phoenicopterus_ruber	0.007068	dN	ND3	Birds	49	9.64233	0.000733018
Dryobates_pubescens	0.045431	dN	ND3	Birds	11.9167	8.65857	0.00524694
Glaucidium_brasilianum	0.057673	dN	ND3	Birds	3.91667	2.75562	0.0209292
Tyto_alba	0.131174	dN	ND3	Birds	15.4167	5.44795	0.0240777
Aquila_chrysaetos	0.01382	dN	ND3	Birds	31.6667	8.47134	0.00163138
Cathartes_aura	0.053039	dN	ND3	Birds	23.3333	8.47134	0.00626099
Eolophus_roseicapilla	0.015097	dN	ND3	Birds	27.2417	6.69516	0.00225491
Calyptorhynchus_latirostris	0.04933	dN	ND3	Birds	34.8417	6.69516	0.00736801
Cinclus_mexicanus	0.031027	dN	ND3	Birds	8.08333	1.77453	0.0174847
Agelaius_phoeniceus	0.050396	dN	ND3	Birds	15.75	0.890718	0.0565791
Haemorhous_mexicanus	0.017387	dN	ND3	Birds	11.5833	0.890718	0.0195202
Gymnorhina_tibicen	0.039056	dN	ND3	Birds	24.5417	3.5074	0.0111353
Climacteris_rufus	0.055804	dN	ND3	Birds	11.625	5.30945	0.0105103
Menura_novaehollandiae	0.039382	dN	ND3	Birds	17.9	8.27729	0.00475784
Acanthisitta_chloris	0.038471	dN	ND3	Birds	10	8.99972	0.00427469
Lichenostomus_cassidix	0.029969	dN	ND3	Birds	12.975	5.27684	0.00567935
Pomatostomus_ruficeps	0.054833	dN	ND3	Birds	8.725	2.66704	0.0205595
Orthonyx_spaldingii	0.014197	dN	ND3	Birds	16.5	2.66704	0.00532313
Falco_rusticolus	0.062195	dN	ND3	Birds	15.75	19.4457	0.00319839
Anseranas_semipalmata	0.038758	dN	ND3	Birds	26.2917	43.3703	0.000893654
Anas_platyrhynchos	0.064135	dN	ND3	Birds	27.5833	43.3703	0.00147878
Apteryx_owenii	1.70249	dS	ND3	Birds	33	64	0.0266014
Chaetura_pelagica	1.03748	dS	ND3	Birds	14	21.0139	0.0493711
Calypte_anna	0.965795	dS	ND3	Birds	8.16667	21.0139	0.0459597
Podargus_strigoides	0.370093	dS	ND3	Birds	19.6917	44.5605	0.00830541
Mycteria_americana	0.391773	dS	ND3	Birds	22.3333	7.66205	0.0511316
Anhinga_anhinga	0.194504	dS	ND3	Birds	12	2.02735	0.0959399
Sula_dactylatra	0.755107	dS	ND3	Birds	25.25	2.02735	0.37246
Fregata_magnificens	0.31813	dS	ND3	Birds	19.75	4.01701	0.0791957
Eudyptula_minor	0.373567	dS	ND3	Birds	33	6.16863	0.0605592
Phoebastria_immutabilis	0.453201	dS	ND3	Birds	69.75	6.16863	0.0734687
Phaethon_rubricauda	1.7109	dS	ND3	Birds	32.6667	26.0509	0.0656753
Porphyrio_hochstetteri	0.501507	dS	ND3	Birds	15	26.0534	0.0192492
Alca_torda	0.24904	dS	ND3	Birds	30.5833	8.09603	0.0307608
Sterna_hirundo	0.314037	dS	ND3	Birds	28.9167	8.09603	0.038789
Uria_aalge	0.130096	dS	ND3	Birds	40.6667	23.186	0.00561098
Charadrius_vociferus	0.583976	dS	ND3	Birds	10.9167	31.3128	0.0186498
Patagioenas_fasciata	0.222777	dS	ND3	Birds	18.5	21.6066	0.0103106
Podilymbus_podiceps	0.412512	dS	ND3	Birds	4.58333	9.64233	0.0427813
Phoenicopterus_ruber	0.457833	dS	ND3	Birds	49	9.64233	0.0474816
Dryobates_pubescens	0.917997	dS	ND3	Birds	11.9167	8.65857	0.106022
Glaucidium_brasilianum	0.925969	dS	ND3	Birds	3.91667	2.75562	0.336029
Tyto_alba	0.917493	dS	ND3	Birds	15.4167	5.44795	0.168411
Aquila_chrysaetos	0.57452	dS	ND3	Birds	31.6667	8.47134	0.0678193
Cathartes_aura	1.03302	dS	ND3	Birds	23.3333	8.47134	0.121943
Eolophus_roseicapilla	0.534156	dS	ND3	Birds	27.2417	6.69516	0.0797824
Calyptorhynchus_latirostris	0.192849	dS	ND3	Birds	34.8417	6.69516	0.0288042
Cinclus_mexicanus	0.235307	dS	ND3	Birds	8.08333	1.77453	0.132603
Agelaius_phoeniceus	0.343562	dS	ND3	Birds	15.75	0.890718	0.385714
Haemorhous_mexicanus	0.257392	dS	ND3	Birds	11.5833	0.890718	0.288971
Gymnorhina_tibicen	1.20975	dS	ND3	Birds	24.5417	3.5074	0.344913
Climacteris_rufus	0.578492	dS	ND3	Birds	11.625	5.30945	0.108955
Menura_novaehollandiae	1.04044	dS	ND3	Birds	17.9	8.27729	0.125698
Acanthisitta_chloris	0.357022	dS	ND3	Birds	10	8.99972	0.0396703
Lichenostomus_cassidix	0.398372	dS	ND3	Birds	12.975	5.27684	0.0754945
Pomatostomus_ruficeps	1.24216	dS	ND3	Birds	8.725	2.66704	0.465746
Orthonyx_spaldingii	0.960393	dS	ND3	Birds	16.5	2.66704	0.360097
Falco_rusticolus	0.8673	dS	ND3	Birds	15.75	19.4457	0.044601
Anseranas_semipalmata	0.471145	dS	ND3	Birds	26.2917	43.3703	0.0108633
Anas_platyrhynchos	0.554442	dS	ND3	Birds	27.5833	43.3703	0.0127839
Apteryx_owenii	0.0507695	w	ND3	Birds	33	64	0.000793273
Chaetura_pelagica	0.0730389	w	ND3	Birds	14	21.0139	0.00347574
Calypte_anna	0.0334448	w	ND3	Birds	8.16667	21.0139	0.00159155
Podargus_strigoides	0.189022	w	ND3	Birds	19.6917	44.5605	0.00424192
Mycteria_americana	0.0743626	w	ND3	Birds	22.3333	7.66205	0.00970532
Anhinga_anhinga	0.242407	w	ND3	Birds	12	2.02735	0.119568
Sula_dactylatra	0.0718366	w	ND3	Birds	25.25	2.02735	0.0354337
Fregata_magnificens	0.145467	w	ND3	Birds	19.75	4.01701	0.0362127
Eudyptula_minor	0.101132	w	ND3	Birds	33	6.16863	0.0163946
Phoebastria_immutabilis	0.01496	w	ND3	Birds	69.75	6.16863	0.00242518
Phaethon_rubricauda	0.040357	w	ND3	Birds	32.6667	26.0509	0.00154916
Porphyrio_hochstetteri	0.169166	w	ND3	Birds	15	26.0534	0.00649304
Alca_torda	0.0301566	w	ND3	Birds	30.5833	8.09603	0.00372486
Sterna_hirundo	0.0744721	w	ND3	Birds	28.9167	8.09603	0.0091986
Uria_aalge	0.0001	w	ND3	Birds	40.6667	23.186	4.31295e-06
Charadrius_vociferus	0.0534883	w	ND3	Birds	10.9167	31.3128	0.00170819
Patagioenas_fasciata	0.270346	w	ND3	Birds	18.5	21.6066	0.0125122
Podilymbus_podiceps	0.128781	w	ND3	Birds	4.58333	9.64233	0.0133558
Phoenicopterus_ruber	0.0154369	w	ND3	Birds	49	9.64233	0.00160095
Dryobates_pubescens	0.0494893	w	ND3	Birds	11.9167	8.65857	0.00571564
Glaucidium_brasilianum	0.0622841	w	ND3	Birds	3.91667	2.75562	0.0226026
Tyto_alba	0.14297	w	ND3	Birds	15.4167	5.44795	0.0262429
Aquila_chrysaetos	0.0240553	w	ND3	Birds	31.6667	8.47134	0.00283961
Cathartes_aura	0.0513439	w	ND3	Birds	23.3333	8.47134	0.0060609
Eolophus_roseicapilla	0.0282637	w	ND3	Birds	27.2417	6.69516	0.00422151
Calyptorhynchus_latirostris	0.255798	w	ND3	Birds	34.8417	6.69516	0.0382064
Cinclus_mexicanus	0.131855	w	ND3	Birds	8.08333	1.77453	0.0743043
Agelaius_phoeniceus	0.146688	w	ND3	Birds	15.75	0.890718	0.164685
Haemorhous_mexicanus	0.0675508	w	ND3	Birds	11.5833	0.890718	0.0758386
Gymnorhina_tibicen	0.0322844	w	ND3	Birds	24.5417	3.5074	0.00920466
Climacteris_rufus	0.0964643	w	ND3	Birds	11.625	5.30945	0.0181684
Menura_novaehollandiae	0.0378509	w	ND3	Birds	17.9	8.27729	0.00457286
Acanthisitta_chloris	0.107756	w	ND3	Birds	10	8.99972	0.0119733
Lichenostomus_cassidix	0.0752279	w	ND3	Birds	12.975	5.27684	0.0142563
Pomatostomus_ruficeps	0.0441431	w	ND3	Birds	8.725	2.66704	0.0165513
Orthonyx_spaldingii	0.0147823	w	ND3	Birds	16.5	2.66704	0.00554259
Falco_rusticolus	0.0717116	w	ND3	Birds	15.75	19.4457	0.00368778
Anseranas_semipalmata	0.0822634	w	ND3	Birds	26.2917	43.3703	0.00189677
Anas_platyrhynchos	0.115675	w	ND3	Birds	27.5833	43.3703	0.00266715
Apteryx_owenii	0.03542	dN	ND4	Birds	33	64	0.000553438
Chaetura_pelagica	0.023395	dN	ND4	Birds	14	21.0139	0.00111331
Calypte_anna	0.045722	dN	ND4	Birds	8.16667	21.0139	0.00217579
Podargus_strigoides	0.080495	dN	ND4	Birds	19.6917	44.5605	0.00180642
Mycteria_americana	0.026737	dN	ND4	Birds	22.3333	7.66205	0.00348954
Anhinga_anhinga	0.040334	dN	ND4	Birds	12	2.02735	0.0198949
Sula_dactylatra	0.04585	dN	ND4	Birds	25.25	2.02735	0.0226157
Fregata_magnificens	0.027462	dN	ND4	Birds	19.75	4.01701	0.00683642
Eudyptula_minor	0.037187	dN	ND4	Birds	33	6.16863	0.00602841
Phoebastria_immutabilis	0.014229	dN	ND4	Birds	69.75	6.16863	0.00230667
Phaethon_rubricauda	0.061886	dN	ND4	Birds	32.6667	26.0509	0.00237558
Porphyrio_hochstetteri	0.080705	dN	ND4	Birds	15	26.0534	0.00309767
Alca_torda	0.018229	dN	ND4	Birds	30.5833	8.09603	0.0022516
Sterna_hirundo	0.02473	dN	ND4	Birds	28.9167	8.09603	0.00305458
Uria_aalge	0.016665	dN	ND4	Birds	40.6667	23.186	0.000718754
Charadrius_vociferus	0.027811	dN	ND4	Birds	10.9167	31.3128	0.000888168
Patagioenas_fasciata	0.037317	dN	ND4	Birds	18.5	21.6066	0.00172711
Podilymbus_podiceps	0.038949	dN	ND4	Birds	4.58333	9.64233	0.00403937
Phoenicopterus_ruber	0.017255	dN	ND4	Birds	49	9.64233	0.0017895
Dryobates_pubescens	0.067738	dN	ND4	Birds	11.9167	8.65857	0.00782323
Glaucidium_brasilianum	0.040234	dN	ND4	Birds	3.91667	2.75562	0.0146007
Tyto_alba	0.089315	dN	ND4	Birds	15.4167	5.44795	0.0163943
Aquila_chrysaetos	0.032484	dN	ND4	Birds	31.6667	8.47134	0.00383458
Cathartes_aura	0.027077	dN	ND4	Birds	23.3333	8.47134	0.00319631
Eolophus_roseicapilla	0.021798	dN	ND4	Birds	27.2417	6.69516	0.00325578
Calyptorhynchus_latirostris	0.02031	dN	ND4	Birds	34.8417	6.69516	0.00303353
Cinclus_mexicanus	0.042912	dN	ND4	Birds	8.08333	1.77453	0.0241822
Agelaius_phoeniceus	0.021686	dN	ND4	Birds	15.75	0.890718	0.0243467
Haemorhous_mexicanus	0.016151	dN	ND4	Birds	11.5833	0.890718	0.0181326
Gymnorhina_tibicen	0.024211	dN	ND4	Birds	24.5417	3.5074	0.00690284
Climacteris_rufus	0.05437	dN	ND4	Birds	11.625	5.30945	0.0102402
Menura_novaehollandiae	0.038444	dN	ND4	Birds	17.9	8.27729	0.00464452
Acanthisitta_chloris	0.096727	dN	ND4	Birds	10	8.99972	0.0107478
Lichenostomus_cassidix	0.036077	dN	ND4	Birds	12.975	5.27684	0.00683686
Pomatostomus_ruficeps	0.048771	dN	ND4	Birds	8.725	2.66704	0.0182866
Orthonyx_spaldingii	0.049892	dN	ND4	Birds	16.5	2.66704	0.0187069
Falco_rusticolus	0.077189	dN	ND4	Birds	15.75	19.4457	0.00396946
Anseranas_semipalmata	0.025709	dN	ND4	Birds	26.2917	43.3703	0.000592779
Anas_platyrhynchos	0.031251	dN	ND4	Birds	27.5833	43.3703	0.000720563
Apteryx_owenii	0.790111	dS	ND4	Birds	33	64	0.0123455
Chaetura_pelagica	0.762506	dS	ND4	Birds	14	21.0139	0.0362857
Calypte_anna	1.4242	dS	ND4	Birds	8.16667	21.0139	0.0677741
Podargus_strigoides	1.33649	dS	ND4	Birds	19.6917	44.5605	0.0299927
Mycteria_americana	0.616874	dS	ND4	Birds	22.3333	7.66205	0.0805103
Anhinga_anhinga	0.855516	dS	ND4	Birds	12	2.02735	0.421987
Sula_dactylatra	0.902023	dS	ND4	Birds	25.25	2.02735	0.444927
Fregata_magnificens	0.748063	dS	ND4	Birds	19.75	4.01701	0.186224
Eudyptula_minor	0.763994	dS	ND4	Birds	33	6.16863	0.123852
Phoebastria_immutabilis	0.679331	dS	ND4	Birds	69.75	6.16863	0.110127
Phaethon_rubricauda	0.779714	dS	ND4	Birds	32.6667	26.0509	0.0299304
Porphyrio_hochstetteri	1.41524	dS	ND4	Birds	15	26.0534	0.0543206
Alca_torda	0.441346	dS	ND4	Birds	30.5833	8.09603	0.0545139
Sterna_hirundo	0.589955	dS	ND4	Birds	28.9167	8.09603	0.0728697
Uria_aalge	0.47278	dS	ND4	Birds	40.6667	23.186	0.0203908
Charadrius_vociferus	0.708927	dS	ND4	Birds	10.9167	31.3128	0.0226402
Patagioenas_fasciata	0.925297	dS	ND4	Birds	18.5	21.6066	0.0428248
Podilymbus_podiceps	0.835552	dS	ND4	Birds	4.58333	9.64233	0.0866545
Phoenicopterus_ruber	0.390359	dS	ND4	Birds	49	9.64233	0.0404839
Dryobates_pubescens	1.54843	dS	ND4	Birds	11.9167	8.65857	0.178832
Glaucidium_brasilianum	1.12447	dS	ND4	Birds	3.91667	2.75562	0.408065
Tyto_alba	1.05116	dS	ND4	Birds	15.4167	5.44795	0.192945
Aquila_chrysaetos	0.866589	dS	ND4	Birds	31.6667	8.47134	0.102297
Cathartes_aura	0.715757	dS	ND4	Birds	23.3333	8.47134	0.0844916
Eolophus_roseicapilla	0.526589	dS	ND4	Birds	27.2417	6.69516	0.0786522
Calyptorhynchus_latirostris	0.378538	dS	ND4	Birds	34.8417	6.69516	0.056539
Cinclus_mexicanus	1.01531	dS	ND4	Birds	8.08333	1.77453	0.572157
Agelaius_phoeniceus	0.872851	dS	ND4	Birds	15.75	0.890718	0.979941
Haemorhous_mexicanus	0.711898	dS	ND4	Birds	11.5833	0.890718	0.799241
Gymnorhina_tibicen	0.774391	dS	ND4	Birds	24.5417	3.5074	0.220788
Climacteris_rufus	1.25963	dS	ND4	Birds	11.625	5.30945	0.237244
Menura_novaehollandiae	0.923743	dS	ND4	Birds	17.9	8.27729	0.1116
Acanthisitta_chloris	1.84464	dS	ND4	Birds	10	8.99972	0.204966
Lichenostomus_cassidix	1.39392	dS	ND4	Birds	12.975	5.27684	0.264158
Pomatostomus_ruficeps	0.92091	dS	ND4	Birds	8.725	2.66704	0.345293
Orthonyx_spaldingii	1.22455	dS	ND4	Birds	16.5	2.66704	0.459142
Falco_rusticolus	1.38372	dS	ND4	Birds	15.75	19.4457	0.0711578
Anseranas_semipalmata	0.659705	dS	ND4	Birds	26.2917	43.3703	0.015211
Anas_platyrhynchos	1.4581	dS	ND4	Birds	27.5833	43.3703	0.0336199
Apteryx_owenii	0.0448293	w	ND4	Birds	33	64	0.000700458
Chaetura_pelagica	0.0306814	w	ND4	Birds	14	21.0139	0.00146005
Calypte_anna	0.0321038	w	ND4	Birds	8.16667	21.0139	0.00152774
Podargus_strigoides	0.0602287	w	ND4	Birds	19.6917	44.5605	0.00135162
Mycteria_americana	0.0433422	w	ND4	Birds	22.3333	7.66205	0.00565674
Anhinga_anhinga	0.0471461	w	ND4	Birds	12	2.02735	0.023255
Sula_dactylatra	0.0508306	w	ND4	Birds	25.25	2.02735	0.0250724
Fregata_magnificens	0.0367113	w	ND4	Birds	19.75	4.01701	0.00913896
Eudyptula_minor	0.0486746	w	ND4	Birds	33	6.16863	0.00789067
Phoebastria_immutabilis	0.0209458	w	ND4	Birds	69.75	6.16863	0.00339554
Phaethon_rubricauda	0.07937	w	ND4	Birds	32.6667	26.0509	0.00304673
Porphyrio_hochstetteri	0.0570256	w	ND4	Birds	15	26.0534	0.00218879
Alca_torda	0.0413038	w	ND4	Birds	30.5833	8.09603	0.00510174
Sterna_hirundo	0.0419177	w	ND4	Birds	28.9167	8.09603	0.00517756
Uria_aalge	0.0352484	w	ND4	Birds	40.6667	23.186	0.00152025
Charadrius_vociferus	0.0392297	w	ND4	Birds	10.9167	31.3128	0.00125283
Patagioenas_fasciata	0.0403293	w	ND4	Birds	18.5	21.6066	0.00186653
Podilymbus_podiceps	0.0466143	w	ND4	Birds	4.58333	9.64233	0.00483434
Phoenicopterus_ruber	0.0442033	w	ND4	Birds	49	9.64233	0.00458429
Dryobates_pubescens	0.0437463	w	ND4	Birds	11.9167	8.65857	0.00505237
Glaucidium_brasilianum	0.0357805	w	ND4	Birds	3.91667	2.75562	0.0129846
Tyto_alba	0.0849688	w	ND4	Birds	15.4167	5.44795	0.0155965
Aquila_chrysaetos	0.0374845	w	ND4	Birds	31.6667	8.47134	0.00442486
Cathartes_aura	0.0378304	w	ND4	Birds	23.3333	8.47134	0.00446569
Eolophus_roseicapilla	0.0413941	w	ND4	Birds	27.2417	6.69516	0.00618269
Calyptorhynchus_latirostris	0.0536543	w	ND4	Birds	34.8417	6.69516	0.00801389
Cinclus_mexicanus	0.0422648	w	ND4	Birds	8.08333	1.77453	0.0238175
Agelaius_phoeniceus	0.0248453	w	ND4	Birds	15.75	0.890718	0.0278936
Haemorhous_mexicanus	0.0226871	w	ND4	Birds	11.5833	0.890718	0.0254706
Gymnorhina_tibicen	0.0312647	w	ND4	Birds	24.5417	3.5074	0.00891394
Climacteris_rufus	0.0431631	w	ND4	Birds	11.625	5.30945	0.00812949
Menura_novaehollandiae	0.0416173	w	ND4	Birds	17.9	8.27729	0.00502789
Acanthisitta_chloris	0.0524369	w	ND4	Birds	10	8.99972	0.0058265
Lichenostomus_cassidix	0.025882	w	ND4	Birds	12.975	5.27684	0.00490483
Pomatostomus_ruficeps	0.0529592	w	ND4	Birds	8.725	2.66704	0.0198569
Orthonyx_spaldingii	0.040743	w	ND4	Birds	16.5	2.66704	0.0152765
Falco_rusticolus	0.055784	w	ND4	Birds	15.75	19.4457	0.0028687
Anseranas_semipalmata	0.0389704	w	ND4	Birds	26.2917	43.3703	0.000898551
Anas_platyrhynchos	0.0214323	w	ND4	Birds	27.5833	43.3703	0.00049417
Apteryx_owenii	0.035908	dN	ND4L	Birds	33	64	0.000561063
Chaetura_pelagica	0.04236	dN	ND4L	Birds	14	21.0139	0.00201581
Calypte_anna	0.028472	dN	ND4L	Birds	8.16667	21.0139	0.00135491
Podargus_strigoides	0.068459	dN	ND4L	Birds	19.6917	44.5605	0.00153632
Mycteria_americana	0.031247	dN	ND4L	Birds	22.3333	7.66205	0.00407815
Anhinga_anhinga	0.010307	dN	ND4L	Birds	12	2.02735	0.00508397
Sula_dactylatra	0.021525	dN	ND4L	Birds	25.25	2.02735	0.0106173
Fregata_magnificens	0.019646	dN	ND4L	Birds	19.75	4.01701	0.0048907
Eudyptula_minor	0.035857	dN	ND4L	Birds	33	6.16863	0.0058128
Phoebastria_immutabilis	0.009705	dN	ND4L	Birds	69.75	6.16863	0.00157328
Phaethon_rubricauda	0.034522	dN	ND4L	Birds	32.6667	26.0509	0.00132518
Porphyrio_hochstetteri	0.058531	dN	ND4L	Birds	15	26.0534	0.00224657
Alca_torda	1.6e-05	dN	ND4L	Birds	30.5833	8.09603	1.97628e-06
Sterna_hirundo	0.01458	dN	ND4L	Birds	28.9167	8.09603	0.00180088
Uria_aalge	0.009385	dN	ND4L	Birds	40.6667	23.186	0.000404771
Charadrius_vociferus	0.009199	dN	ND4L	Birds	10.9167	31.3128	0.000293778
Patagioenas_fasciata	0.018975	dN	ND4L	Birds	18.5	21.6066	0.000878205
Podilymbus_podiceps	0.037713	dN	ND4L	Birds	4.58333	9.64233	0.00391119
Phoenicopterus_ruber	2.7e-05	dN	ND4L	Birds	49	9.64233	2.80015e-06
Dryobates_pubescens	0.067768	dN	ND4L	Birds	11.9167	8.65857	0.0078267
Glaucidium_brasilianum	0.062632	dN	ND4L	Birds	3.91667	2.75562	0.0227288
Tyto_alba	0.048417	dN	ND4L	Birds	15.4167	5.44795	0.0088872
Aquila_chrysaetos	0.050232	dN	ND4L	Birds	31.6667	8.47134	0.00592964
Cathartes_aura	0.023456	dN	ND4L	Birds	23.3333	8.47134	0.00276887
Eolophus_roseicapilla	0.032148	dN	ND4L	Birds	27.2417	6.69516	0.00480168
Calyptorhynchus_latirostris	0.022008	dN	ND4L	Birds	34.8417	6.69516	0.00328715
Cinclus_mexicanus	0.032781	dN	ND4L	Birds	8.08333	1.77453	0.0184731
Agelaius_phoeniceus	0.013745	dN	ND4L	Birds	15.75	0.890718	0.0154314
Haemorhous_mexicanus	0.013458	dN	ND4L	Birds	11.5833	0.890718	0.0151092
Gymnorhina_tibicen	0.029637	dN	ND4L	Birds	24.5417	3.5074	0.00844986
Climacteris_rufus	0.037541	dN	ND4L	Birds	11.625	5.30945	0.0070706
Menura_novaehollandiae	0.034529	dN	ND4L	Birds	17.9	8.27729	0.00417154
Acanthisitta_chloris	0.061614	dN	ND4L	Birds	10	8.99972	0.00684621
Lichenostomus_cassidix	0.020916	dN	ND4L	Birds	12.975	5.27684	0.00396374
Pomatostomus_ruficeps	0.021159	dN	ND4L	Birds	8.725	2.66704	0.00793351
Orthonyx_spaldingii	0.055367	dN	ND4L	Birds	16.5	2.66704	0.0207597
Falco_rusticolus	0.071886	dN	ND4L	Birds	15.75	19.4457	0.00369675
Anseranas_semipalmata	0.01031	dN	ND4L	Birds	26.2917	43.3703	0.00023772
Anas_platyrhynchos	0.078572	dN	ND4L	Birds	27.5833	43.3703	0.00181166
Apteryx_owenii	0.000149	dS	ND4L	Birds	33	64	2.32812e-06
Chaetura_pelagica	0.565727	dS	ND4L	Birds	14	21.0139	0.0269215
Calypte_anna	1.18635	dS	ND4L	Birds	8.16667	21.0139	0.0564553
Podargus_strigoides	0.712	dS	ND4L	Birds	19.6917	44.5605	0.0159783
Mycteria_americana	0.407309	dS	ND4L	Birds	22.3333	7.66205	0.0531593
Anhinga_anhinga	0.955661	dS	ND4L	Birds	12	2.02735	0.471384
Sula_dactylatra	0.339603	dS	ND4L	Birds	25.25	2.02735	0.167511
Fregata_magnificens	0.868627	dS	ND4L	Birds	19.75	4.01701	0.216237
Eudyptula_minor	1.02856	dS	ND4L	Birds	33	6.16863	0.166741
Phoebastria_immutabilis	0.478668	dS	ND4L	Birds	69.75	6.16863	0.0775972
Phaethon_rubricauda	0.736866	dS	ND4L	Birds	32.6667	26.0509	0.0282857
Porphyrio_hochstetteri	1.82495	dS	ND4L	Birds	15	26.0534	0.0700466
Alca_torda	0.159007	dS	ND4L	Birds	30.5833	8.09603	0.0196401
Sterna_hirundo	1.21379	dS	ND4L	Birds	28.9167	8.09603	0.149924
Uria_aalge	0.429473	dS	ND4L	Birds	40.6667	23.186	0.018523
Charadrius_vociferus	0.504929	dS	ND4L	Birds	10.9167	31.3128	0.0161253
Patagioenas_fasciata	0.780916	dS	ND4L	Birds	18.5	21.6066	0.0361425
Podilymbus_podiceps	0.327659	dS	ND4L	Birds	4.58333	9.64233	0.0339813
Phoenicopterus_ruber	0.269598	dS	ND4L	Birds	49	9.64233	0.0279598
Dryobates_pubescens	1.30441	dS	ND4L	Birds	11.9167	8.65857	0.15065
Glaucidium_brasilianum	0.914295	dS	ND4L	Birds	3.91667	2.75562	0.331793
Tyto_alba	1.42041	dS	ND4L	Birds	15.4167	5.44795	0.260723
Aquila_chrysaetos	0.488196	dS	ND4L	Birds	31.6667	8.47134	0.0576291
Cathartes_aura	0.503618	dS	ND4L	Birds	23.3333	8.47134	0.0594496
Eolophus_roseicapilla	0.483305	dS	ND4L	Birds	27.2417	6.69516	0.0721872
Calyptorhynchus_latirostris	0.77718	dS	ND4L	Birds	34.8417	6.69516	0.116081
Cinclus_mexicanus	1.3538	dS	ND4L	Birds	8.08333	1.77453	0.762907
Agelaius_phoeniceus	0.46367	dS	ND4L	Birds	15.75	0.890718	0.520558
Haemorhous_mexicanus	0.849	dS	ND4L	Birds	11.5833	0.890718	0.953164
Gymnorhina_tibicen	0.440499	dS	ND4L	Birds	24.5417	3.5074	0.125591
Climacteris_rufus	1.21488	dS	ND4L	Birds	11.625	5.30945	0.228816
Menura_novaehollandiae	0.548503	dS	ND4L	Birds	17.9	8.27729	0.066266
Acanthisitta_chloris	0.803119	dS	ND4L	Birds	10	8.99972	0.0892382
Lichenostomus_cassidix	0.493325	dS	ND4L	Birds	12.975	5.27684	0.0934888
Pomatostomus_ruficeps	0.336568	dS	ND4L	Birds	8.725	2.66704	0.126195
Orthonyx_spaldingii	0.675344	dS	ND4L	Birds	16.5	2.66704	0.253219
Falco_rusticolus	0.888623	dS	ND4L	Birds	15.75	19.4457	0.0456976
Anseranas_semipalmata	0.689326	dS	ND4L	Birds	26.2917	43.3703	0.015894
Anas_platyrhynchos	2.51014	dS	ND4L	Birds	27.5833	43.3703	0.0578769
Apteryx_owenii	240.281	w	ND4L	Birds	33	64	3.75439
Chaetura_pelagica	0.0748762	w	ND4L	Birds	14	21.0139	0.00356317
Calypte_anna	0.024	w	ND4L	Birds	8.16667	21.0139	0.0011421
Podargus_strigoides	0.0961502	w	ND4L	Birds	19.6917	44.5605	0.00215775
Mycteria_americana	0.0767166	w	ND4L	Birds	22.3333	7.66205	0.0100125
Anhinga_anhinga	0.0107855	w	ND4L	Birds	12	2.02735	0.00531999
Sula_dactylatra	0.0633826	w	ND4L	Birds	25.25	2.02735	0.0312637
Fregata_magnificens	0.0226172	w	ND4L	Birds	19.75	4.01701	0.00563035
Eudyptula_minor	0.0348611	w	ND4L	Birds	33	6.16863	0.00565136
Phoebastria_immutabilis	0.0202756	w	ND4L	Birds	69.75	6.16863	0.00328689
Phaethon_rubricauda	0.0468494	w	ND4L	Birds	32.6667	26.0509	0.00179838
Porphyrio_hochstetteri	0.0320727	w	ND4L	Birds	15	26.0534	0.00123104
Alca_torda	0.0001	w	ND4L	Birds	30.5833	8.09603	1.23517e-05
Sterna_hirundo	0.0120117	w	ND4L	Birds	28.9167	8.09603	0.00148365
Uria_aalge	0.0218516	w	ND4L	Birds	40.6667	23.186	0.00094245
Charadrius_vociferus	0.0182194	w	ND4L	Birds	10.9167	31.3128	0.000581852
Patagioenas_fasciata	0.0242978	w	ND4L	Birds	18.5	21.6066	0.00112456
Podilymbus_podiceps	0.115099	w	ND4L	Birds	4.58333	9.64233	0.0119368
Phoenicopterus_ruber	0.0001	w	ND4L	Birds	49	9.64233	1.03709e-05
Dryobates_pubescens	0.051953	w	ND4L	Birds	11.9167	8.65857	0.00600018
Glaucidium_brasilianum	0.0685033	w	ND4L	Birds	3.91667	2.75562	0.0248595
Tyto_alba	0.0340867	w	ND4L	Birds	15.4167	5.44795	0.0062568
Aquila_chrysaetos	0.102893	w	ND4L	Birds	31.6667	8.47134	0.012146
Cathartes_aura	0.0465745	w	ND4L	Birds	23.3333	8.47134	0.00549789
Eolophus_roseicapilla	0.066516	w	ND4L	Birds	27.2417	6.69516	0.00993494
Calyptorhynchus_latirostris	0.0283182	w	ND4L	Birds	34.8417	6.69516	0.00422965
Cinclus_mexicanus	0.0242144	w	ND4L	Birds	8.08333	1.77453	0.0136455
Agelaius_phoeniceus	0.029643	w	ND4L	Birds	15.75	0.890718	0.0332799
Haemorhous_mexicanus	0.0158513	w	ND4L	Birds	11.5833	0.890718	0.0177961
Gymnorhina_tibicen	0.0672803	w	ND4L	Birds	24.5417	3.5074	0.0191824
Climacteris_rufus	0.0309007	w	ND4L	Birds	11.625	5.30945	0.00581994
Menura_novaehollandiae	0.0629514	w	ND4L	Birds	17.9	8.27729	0.00760532
Acanthisitta_chloris	0.0767189	w	ND4L	Birds	10	8.99972	0.00852458
Lichenostomus_cassidix	0.0423989	w	ND4L	Birds	12.975	5.27684	0.00803491
Pomatostomus_ruficeps	0.0628661	w	ND4L	Birds	8.725	2.66704	0.0235715
Orthonyx_spaldingii	0.0819831	w	ND4L	Birds	16.5	2.66704	0.0307394
Falco_rusticolus	0.0808963	w	ND4L	Birds	15.75	19.4457	0.00416011
Anseranas_semipalmata	0.0149561	w	ND4L	Birds	26.2917	43.3703	0.000344847
Anas_platyrhynchos	0.0313018	w	ND4L	Birds	27.5833	43.3703	0.000721734
Apteryx_owenii	0.024321	dN	ND5	Birds	33	64	0.000380016
Chaetura_pelagica	0.023173	dN	ND5	Birds	14	21.0139	0.00110274
Calypte_anna	0.05718	dN	ND5	Birds	8.16667	21.0139	0.00272105
Podargus_strigoides	0.098106	dN	ND5	Birds	19.6917	44.5605	0.00220164
Mycteria_americana	0.036255	dN	ND5	Birds	22.3333	7.66205	0.00473176
Anhinga_anhinga	0.046399	dN	ND5	Birds	12	2.02735	0.0228865
Sula_dactylatra	0.035925	dN	ND5	Birds	25.25	2.02735	0.0177202
Fregata_magnificens	0.041697	dN	ND5	Birds	19.75	4.01701	0.0103801
Eudyptula_minor	0.04375	dN	ND5	Birds	33	6.16863	0.00709234
Phoebastria_immutabilis	0.026044	dN	ND5	Birds	69.75	6.16863	0.00422201
Phaethon_rubricauda	0.050754	dN	ND5	Birds	32.6667	26.0509	0.00194827
Porphyrio_hochstetteri	0.075372	dN	ND5	Birds	15	26.0534	0.00289298
Alca_torda	0.014821	dN	ND5	Birds	30.5833	8.09603	0.00183065
Sterna_hirundo	0.023738	dN	ND5	Birds	28.9167	8.09603	0.00293205
Uria_aalge	0.015887	dN	ND5	Birds	40.6667	23.186	0.000685199
Charadrius_vociferus	0.036512	dN	ND5	Birds	10.9167	31.3128	0.00116604
Patagioenas_fasciata	0.046391	dN	ND5	Birds	18.5	21.6066	0.00214708
Podilymbus_podiceps	0.041791	dN	ND5	Birds	4.58333	9.64233	0.00433412
Phoenicopterus_ruber	0.011962	dN	ND5	Birds	49	9.64233	0.00124057
Dryobates_pubescens	0.058583	dN	ND5	Birds	11.9167	8.65857	0.0067659
Glaucidium_brasilianum	0.057384	dN	ND5	Birds	3.91667	2.75562	0.0208244
Tyto_alba	0.096738	dN	ND5	Birds	15.4167	5.44795	0.0177568
Aquila_chrysaetos	0.050992	dN	ND5	Birds	31.6667	8.47134	0.00601936
Cathartes_aura	0.026885	dN	ND5	Birds	23.3333	8.47134	0.00317364
Eolophus_roseicapilla	0.02451	dN	ND5	Birds	27.2417	6.69516	0.00366085
Calyptorhynchus_latirostris	0.027689	dN	ND5	Birds	34.8417	6.69516	0.00413567
Cinclus_mexicanus	0.035405	dN	ND5	Birds	8.08333	1.77453	0.0199518
Agelaius_phoeniceus	0.011921	dN	ND5	Birds	15.75	0.890718	0.0133836
Haemorhous_mexicanus	0.02715	dN	ND5	Birds	11.5833	0.890718	0.030481
Gymnorhina_tibicen	0.034359	dN	ND5	Birds	24.5417	3.5074	0.00979616
Climacteris_rufus	0.036286	dN	ND5	Birds	11.625	5.30945	0.00683423
Menura_novaehollandiae	0.05522	dN	ND5	Birds	17.9	8.27729	0.00667127
Acanthisitta_chloris	0.093556	dN	ND5	Birds	10	8.99972	0.0103954
Lichenostomus_cassidix	0.043334	dN	ND5	Birds	12.975	5.27684	0.00821212
Pomatostomus_ruficeps	0.033947	dN	ND5	Birds	8.725	2.66704	0.0127283
Orthonyx_spaldingii	0.040109	dN	ND5	Birds	16.5	2.66704	0.0150388
Falco_rusticolus	0.066894	dN	ND5	Birds	15.75	19.4457	0.00344003
Anseranas_semipalmata	0.028872	dN	ND5	Birds	26.2917	43.3703	0.00066571
Anas_platyrhynchos	0.05867	dN	ND5	Birds	27.5833	43.3703	0.00135277
Apteryx_owenii	0.622135	dS	ND5	Birds	33	64	0.00972086
Chaetura_pelagica	1.16875	dS	ND5	Birds	14	21.0139	0.0556178
Calypte_anna	1.50084	dS	ND5	Birds	8.16667	21.0139	0.0714212
Podargus_strigoides	1.40141	dS	ND5	Birds	19.6917	44.5605	0.0314497
Mycteria_americana	0.592783	dS	ND5	Birds	22.3333	7.66205	0.0773661
Anhinga_anhinga	0.846503	dS	ND5	Birds	12	2.02735	0.417541
Sula_dactylatra	0.883011	dS	ND5	Birds	25.25	2.02735	0.435549
Fregata_magnificens	0.519562	dS	ND5	Birds	19.75	4.01701	0.12934
Eudyptula_minor	0.690362	dS	ND5	Birds	33	6.16863	0.111915
Phoebastria_immutabilis	0.540769	dS	ND5	Birds	69.75	6.16863	0.0876644
Phaethon_rubricauda	1.04977	dS	ND5	Birds	32.6667	26.0509	0.040297
Porphyrio_hochstetteri	1.5809	dS	ND5	Birds	15	26.0534	0.0606792
Alca_torda	0.396904	dS	ND5	Birds	30.5833	8.09603	0.0490245
Sterna_hirundo	0.732652	dS	ND5	Birds	28.9167	8.09603	0.0904952
Uria_aalge	0.342887	dS	ND5	Birds	40.6667	23.186	0.0147886
Charadrius_vociferus	0.749198	dS	ND5	Birds	10.9167	31.3128	0.0239263
Patagioenas_fasciata	0.901437	dS	ND5	Birds	18.5	21.6066	0.0417205
Podilymbus_podiceps	0.800872	dS	ND5	Birds	4.58333	9.64233	0.0830579
Phoenicopterus_ruber	0.352271	dS	ND5	Birds	49	9.64233	0.0365338
Dryobates_pubescens	2.29475	dS	ND5	Birds	11.9167	8.65857	0.265026
Glaucidium_brasilianum	1.09878	dS	ND5	Birds	3.91667	2.75562	0.398743
Tyto_alba	1.21938	dS	ND5	Birds	15.4167	5.44795	0.223824
Aquila_chrysaetos	0.733081	dS	ND5	Birds	31.6667	8.47134	0.0865366
Cathartes_aura	0.689424	dS	ND5	Birds	23.3333	8.47134	0.0813831
Eolophus_roseicapilla	0.387903	dS	ND5	Birds	27.2417	6.69516	0.0579378
Calyptorhynchus_latirostris	0.467776	dS	ND5	Birds	34.8417	6.69516	0.0698678
Cinclus_mexicanus	1.20955	dS	ND5	Birds	8.08333	1.77453	0.681619
Agelaius_phoeniceus	0.523523	dS	ND5	Birds	15.75	0.890718	0.587754
Haemorhous_mexicanus	0.568349	dS	ND5	Birds	11.5833	0.890718	0.63808
Gymnorhina_tibicen	1.04246	dS	ND5	Birds	24.5417	3.5074	0.297217
Climacteris_rufus	1.11541	dS	ND5	Birds	11.625	5.30945	0.210081
Menura_novaehollandiae	1.14314	dS	ND5	Birds	17.9	8.27729	0.138105
Acanthisitta_chloris	1.53303	dS	ND5	Birds	10	8.99972	0.170342
Lichenostomus_cassidix	0.955012	dS	ND5	Birds	12.975	5.27684	0.180982
Pomatostomus_ruficeps	1.29483	dS	ND5	Birds	8.725	2.66704	0.485495
Orthonyx_spaldingii	0.849325	dS	ND5	Birds	16.5	2.66704	0.318452
Falco_rusticolus	1.18214	dS	ND5	Birds	15.75	19.4457	0.0607918
Anseranas_semipalmata	0.673897	dS	ND5	Birds	26.2917	43.3703	0.0155382
Anas_platyrhynchos	1.35364	dS	ND5	Birds	27.5833	43.3703	0.0312113
Apteryx_owenii	0.0390935	w	ND5	Birds	33	64	0.000610836
Chaetura_pelagica	0.0198276	w	ND5	Birds	14	21.0139	0.000943545
Calypte_anna	0.0380988	w	ND5	Birds	8.16667	21.0139	0.00181303
Podargus_strigoides	0.0700053	w	ND5	Birds	19.6917	44.5605	0.00157102
Mycteria_americana	0.0611607	w	ND5	Birds	22.3333	7.66205	0.00798229
Anhinga_anhinga	0.0548126	w	ND5	Birds	12	2.02735	0.0270365
Sula_dactylatra	0.0406851	w	ND5	Birds	25.25	2.02735	0.0200681
Fregata_magnificens	0.080254	w	ND5	Birds	19.75	4.01701	0.0199785
Eudyptula_minor	0.063373	w	ND5	Birds	33	6.16863	0.0102734
Phoebastria_immutabilis	0.0481616	w	ND5	Birds	69.75	6.16863	0.00780751
Phaethon_rubricauda	0.0483478	w	ND5	Birds	32.6667	26.0509	0.0018559
Porphyrio_hochstetteri	0.0476768	w	ND5	Birds	15	26.0534	0.00182996
Alca_torda	0.0373407	w	ND5	Birds	30.5833	8.09603	0.00461222
Sterna_hirundo	0.0324005	w	ND5	Birds	28.9167	8.09603	0.00400202
Uria_aalge	0.0463341	w	ND5	Birds	40.6667	23.186	0.00199837
Charadrius_vociferus	0.0487348	w	ND5	Birds	10.9167	31.3128	0.00155639
Patagioenas_fasciata	0.0514635	w	ND5	Birds	18.5	21.6066	0.00238185
Podilymbus_podiceps	0.0521817	w	ND5	Birds	4.58333	9.64233	0.00541173
Phoenicopterus_ruber	0.033957	w	ND5	Birds	49	9.64233	0.00352166
Dryobates_pubescens	0.025529	w	ND5	Birds	11.9167	8.65857	0.00294841
Glaucidium_brasilianum	0.0522249	w	ND5	Birds	3.91667	2.75562	0.0189521
Tyto_alba	0.0793338	w	ND5	Birds	15.4167	5.44795	0.0145621
Aquila_chrysaetos	0.0695579	w	ND5	Birds	31.6667	8.47134	0.00821097
Cathartes_aura	0.0389961	w	ND5	Birds	23.3333	8.47134	0.0046033
Eolophus_roseicapilla	0.0631863	w	ND5	Birds	27.2417	6.69516	0.00943761
Calyptorhynchus_latirostris	0.0591931	w	ND5	Birds	34.8417	6.69516	0.00884118
Cinclus_mexicanus	0.0292715	w	ND5	Birds	8.08333	1.77453	0.0164954
Agelaius_phoeniceus	0.0227709	w	ND5	Birds	15.75	0.890718	0.0255647
Haemorhous_mexicanus	0.0477703	w	ND5	Birds	11.5833	0.890718	0.0536312
Gymnorhina_tibicen	0.0329597	w	ND5	Birds	24.5417	3.5074	0.0093972
Climacteris_rufus	0.0325311	w	ND5	Birds	11.625	5.30945	0.00612702
Menura_novaehollandiae	0.0483059	w	ND5	Birds	17.9	8.27729	0.00583596
Acanthisitta_chloris	0.0610264	w	ND5	Birds	10	8.99972	0.00678092
Lichenostomus_cassidix	0.0453758	w	ND5	Birds	12.975	5.27684	0.00859905
Pomatostomus_ruficeps	0.0262172	w	ND5	Birds	8.725	2.66704	0.00983007
Orthonyx_spaldingii	0.0472244	w	ND5	Birds	16.5	2.66704	0.0177067
Falco_rusticolus	0.0565871	w	ND5	Birds	15.75	19.4457	0.00291
Anseranas_semipalmata	0.0428432	w	ND5	Birds	26.2917	43.3703	0.000987847
Anas_platyrhynchos	0.0433424	w	ND5	Birds	27.5833	43.3703	0.000999358
Laternula_elliptica	0.352684	dN	ATP6	Bivalves	36	503.936	0.000699859
Lampsilis_siliquoidea	0.177866	dN	ATP6	Bivalves	18	31.2142	0.00569824
Margaritifera_margaritifera	0.143981	dN	ATP6	Bivalves	210	31.2142	0.00461267
Margaritifera_falcata	0.064574	dN	ATP6	Bivalves	114	31.292	0.00206359
Lamprotula_leai	0.06412	dN	ATP6	Bivalves	17	10.3639	0.00618688
Quadrula_quadrula	0.035813	dN	ATP6	Bivalves	64	5.19523	0.00689344
Lampsilis_ornata	0.011697	dN	ATP6	Bivalves	80	2.5983	0.00450179
Venustaconcha_ellipsiformis	0.018651	dN	ATP6	Bivalves	15	2.5983	0.00717816
Unio_pictorum	0.026179	dN	ATP6	Bivalves	22	10.433	0.00250924
Sinanodonta_woodiana	0.040853	dN	ATP6	Bivalves	12	5.20575	0.00784767
Pyganodon_grandis	0.074217	dN	ATP6	Bivalves	14	2.59969	0.0285484
Cristaria_plicata	0.03296	dN	ATP6	Bivalves	4	1.29995	0.0253548
Anodonta_anatina	0.020642	dN	ATP6	Bivalves	28	1.29995	0.0158791
Loripes_lacteus	0.43455	dN	ATP6	Bivalves	4.9	474.096	0.000916586
Fulvia_mutica	0.194697	dN	ATP6	Bivalves	2	152.677	0.00127522
Acanthocardia_tuberculata	0.059127	dN	ATP6	Bivalves	11	152.677	0.000387268
Mya_arenaria	0.622113	dN	ATP6	Bivalves	28	152.694	0.00407424
Corbicula_fluminea	0.290686	dN	ATP6	Bivalves	5	50.6688	0.00573698
Arctica_islandica	0.143126	dN	ATP6	Bivalves	507	50.6688	0.00282473
Paphia_undulata	0.209748	dN	ATP6	Bivalves	3	33.7764	0.00620989
Ruditapes_philippinarum	0.366926	dN	ATP6	Bivalves	25	33.7764	0.0108634
Mercenaria_mercenaria	0.153148	dN	ATP6	Bivalves	106	33.7755	0.0045343
Meretrix_lyrata	0.231039	dN	ATP6	Bivalves	11	33.7755	0.00684044
Hiatella_arctica	0.937692	dN	ATP6	Bivalves	126	152.79	0.00613713
Panopea_abrupta	0.342976	dN	ATP6	Bivalves	168	76.04	0.00451047
Solen_strictus	0.446397	dN	ATP6	Bivalves	5.5	76.04	0.00587056
Argopecten_irradians	0.155932	dN	ATP6	Bivalves	2	222.527	0.000700733
Mizuhopecten_yessoensis	0.221546	dN	ATP6	Bivalves	16	110.685	0.00200159
Placopecten_magellanicus	0.23372	dN	ATP6	Bivalves	25	110.685	0.00211157
Mytilus_edulis	0.301509	dN	ATP6	Bivalves	24	427.4	0.000705449
Perna_viridis	0.195542	dN	ATP6	Bivalves	3	214.157	0.000913077
Musculista_senhousia	0.248266	dN	ATP6	Bivalves	2	214.157	0.00115927
Ostrea_edulis	0.900965	dN	ATP6	Bivalves	15	221.643	0.00406493
Scapharca_broughtonii	0.511767	dN	ATP6	Bivalves	20	221.643	0.00230897
Laternula_elliptica	2.27374	dS	ATP6	Bivalves	36	503.936	0.00451196
Lampsilis_siliquoidea	18.3318	dS	ATP6	Bivalves	18	31.2142	0.587289
Margaritifera_margaritifera	76.4844	dS	ATP6	Bivalves	210	31.2142	2.45031
Margaritifera_falcata	1.78592	dS	ATP6	Bivalves	114	31.292	0.0570727
Lamprotula_leai	0.496401	dS	ATP6	Bivalves	17	10.3639	0.0478973
Quadrula_quadrula	1.21579	dS	ATP6	Bivalves	64	5.19523	0.23402
Lampsilis_ornata	0.623033	dS	ATP6	Bivalves	80	2.5983	0.239785
Venustaconcha_ellipsiformis	0.38596	dS	ATP6	Bivalves	15	2.5983	0.148543
Unio_pictorum	0.915531	dS	ATP6	Bivalves	22	10.433	0.087753
Sinanodonta_woodiana	0.617448	dS	ATP6	Bivalves	12	5.20575	0.118609
Pyganodon_grandis	0.822465	dS	ATP6	Bivalves	14	2.59969	0.31637
Cristaria_plicata	1.01379	dS	ATP6	Bivalves	4	1.29995	0.77987
Anodonta_anatina	1.29596	dS	ATP6	Bivalves	28	1.29995	0.996931
Loripes_lacteus	75.4324	dS	ATP6	Bivalves	4.9	474.096	0.159108
Fulvia_mutica	1.8274	dS	ATP6	Bivalves	2	152.677	0.0119691
Acanthocardia_tuberculata	2.50755	dS	ATP6	Bivalves	11	152.677	0.0164239
Mya_arenaria	9.92049	dS	ATP6	Bivalves	28	152.694	0.0649697
Corbicula_fluminea	5.95089	dS	ATP6	Bivalves	5	50.6688	0.117447
Arctica_islandica	5.22579	dS	ATP6	Bivalves	507	50.6688	0.103136
Paphia_undulata	19.6514	dS	ATP6	Bivalves	3	33.7764	0.581807
Ruditapes_philippinarum	4.37299	dS	ATP6	Bivalves	25	33.7764	0.129469
Mercenaria_mercenaria	6.98258	dS	ATP6	Bivalves	106	33.7755	0.206735
Meretrix_lyrata	3.68955	dS	ATP6	Bivalves	11	33.7755	0.109238
Hiatella_arctica	11.0547	dS	ATP6	Bivalves	126	152.79	0.0723522
Panopea_abrupta	14.3806	dS	ATP6	Bivalves	168	76.04	0.189119
Solen_strictus	1.54471	dS	ATP6	Bivalves	5.5	76.04	0.0203144
Argopecten_irradians	2.68586	dS	ATP6	Bivalves	2	222.527	0.0120698
Mizuhopecten_yessoensis	2.19125	dS	ATP6	Bivalves	16	110.685	0.0197971
Placopecten_magellanicus	3.70354	dS	ATP6	Bivalves	25	110.685	0.0334601
Mytilus_edulis	3.85994	dS	ATP6	Bivalves	24	427.4	0.00903122
Perna_viridis	10.8003	dS	ATP6	Bivalves	3	214.157	0.0504318
Musculista_senhousia	2.20218	dS	ATP6	Bivalves	2	214.157	0.010283
Ostrea_edulis	11.8194	dS	ATP6	Bivalves	15	221.643	0.0533261
Scapharca_broughtonii	12.3268	dS	ATP6	Bivalves	20	221.643	0.0556156
Laternula_elliptica	0.155112	w	ATP6	Bivalves	36	503.936	0.000307801
Lampsilis_siliquoidea	0.00970259	w	ATP6	Bivalves	18	31.2142	0.000310839
Margaritifera_margaritifera	0.00188248	w	ATP6	Bivalves	210	31.2142	6.03084e-05
Margaritifera_falcata	0.0361574	w	ATP6	Bivalves	114	31.292	0.00115548
Lamprotula_leai	0.129171	w	ATP6	Bivalves	17	10.3639	0.0124636
Quadrula_quadrula	0.0294569	w	ATP6	Bivalves	64	5.19523	0.00566999
Lampsilis_ornata	0.018775	w	ATP6	Bivalves	80	2.5983	0.00722589
Venustaconcha_ellipsiformis	0.0483227	w	ATP6	Bivalves	15	2.5983	0.0185978
Unio_pictorum	0.0285947	w	ATP6	Bivalves	22	10.433	0.00274078
Sinanodonta_woodiana	0.0661642	w	ATP6	Bivalves	12	5.20575	0.0127098
Pyganodon_grandis	0.0902377	w	ATP6	Bivalves	14	2.59969	0.0347109
Cristaria_plicata	0.0325115	w	ATP6	Bivalves	4	1.29995	0.0250098
Anodonta_anatina	0.0159277	w	ATP6	Bivalves	28	1.29995	0.0122525
Loripes_lacteus	0.00576078	w	ATP6	Bivalves	4.9	474.096	1.21511e-05
Fulvia_mutica	0.106543	w	ATP6	Bivalves	2	152.677	0.000697832
Acanthocardia_tuberculata	0.0235794	w	ATP6	Bivalves	11	152.677	0.00015444
Mya_arenaria	0.0627099	w	ATP6	Bivalves	28	152.694	0.000410689
Corbicula_fluminea	0.0488474	w	ATP6	Bivalves	5	50.6688	0.000964052
Arctica_islandica	0.0273883	w	ATP6	Bivalves	507	50.6688	0.000540535
Paphia_undulata	0.0106734	w	ATP6	Bivalves	3	33.7764	0.000316001
Ruditapes_philippinarum	0.0839075	w	ATP6	Bivalves	25	33.7764	0.0024842
Mercenaria_mercenaria	0.0219329	w	ATP6	Bivalves	106	33.7755	0.000649374
Meretrix_lyrata	0.0626199	w	ATP6	Bivalves	11	33.7755	0.00185401
Hiatella_arctica	0.084823	w	ATP6	Bivalves	126	152.79	0.000555161
Panopea_abrupta	0.02385	w	ATP6	Bivalves	168	76.04	0.000313651
Solen_strictus	0.288985	w	ATP6	Bivalves	5.5	76.04	0.00380043
Argopecten_irradians	0.0580564	w	ATP6	Bivalves	2	222.527	0.000260896
Mizuhopecten_yessoensis	0.101105	w	ATP6	Bivalves	16	110.685	0.000913446
Placopecten_magellanicus	0.0631071	w	ATP6	Bivalves	25	110.685	0.000570149
Mytilus_edulis	0.0781123	w	ATP6	Bivalves	24	427.4	0.000182762
Perna_viridis	0.0181052	w	ATP6	Bivalves	3	214.157	8.45416e-05
Musculista_senhousia	0.112737	w	ATP6	Bivalves	2	214.157	0.000526422
Ostrea_edulis	0.0762278	w	ATP6	Bivalves	15	221.643	0.000343921
Scapharca_broughtonii	0.0415165	w	ATP6	Bivalves	20	221.643	0.000187312
Nucula_nucleus	0.091864	dN	COX1	Bivalves	10	514	0.000178724
Laternula_elliptica	0.181433	dN	COX1	Bivalves	36	503.936	0.000360032
Lampsilis_siliquoidea	0.076343	dN	COX1	Bivalves	18	31.2142	0.00244578
Margaritifera_margaritifera	0.052779	dN	COX1	Bivalves	210	31.2142	0.00169086
Margaritifera_falcata	0.005017	dN	COX1	Bivalves	114	31.292	0.000160328
Lamprotula_leai	0.004091	dN	COX1	Bivalves	17	10.3639	0.000394737
Quadrula_quadrula	0.005759	dN	COX1	Bivalves	64	5.19523	0.00110852
Lampsilis_ornata	0.00224	dN	COX1	Bivalves	80	2.5983	0.000862103
Venustaconcha_ellipsiformis	0.002183	dN	COX1	Bivalves	15	2.5983	0.000840166
Unio_pictorum	0.001617	dN	COX1	Bivalves	22	10.433	0.000154988
Sinanodonta_woodiana	0.001656	dN	COX1	Bivalves	12	5.20575	0.00031811
Pyganodon_grandis	0.003257	dN	COX1	Bivalves	14	2.59969	0.00125284
Cristaria_plicata	9.3e-05	dN	COX1	Bivalves	4	1.29995	7.15412e-05
Anodonta_anatina	0.007332	dN	COX1	Bivalves	28	1.29995	0.00564021
Loripes_lacteus	0.184684	dN	COX1	Bivalves	4.9	474.096	0.00038955
Fulvia_mutica	0.031625	dN	COX1	Bivalves	2	152.677	0.000207137
Acanthocardia_tuberculata	0.038364	dN	COX1	Bivalves	11	152.677	0.000251275
Mya_arenaria	0.142331	dN	COX1	Bivalves	28	152.694	0.000932131
Corbicula_fluminea	0.060943	dN	COX1	Bivalves	5	50.6688	0.00120277
Arctica_islandica	0.023569	dN	COX1	Bivalves	507	50.6688	0.000465158
Paphia_undulata	0.06156	dN	COX1	Bivalves	3	33.7764	0.00182257
Ruditapes_philippinarum	0.047203	dN	COX1	Bivalves	25	33.7764	0.00139751
Mercenaria_mercenaria	0.02364	dN	COX1	Bivalves	106	33.7755	0.000699916
Meretrix_lyrata	0.093241	dN	COX1	Bivalves	11	33.7755	0.00276061
Hiatella_arctica	0.134146	dN	COX1	Bivalves	126	152.79	0.000877976
Panopea_abrupta	0.062993	dN	COX1	Bivalves	168	76.04	0.000828419
Solen_strictus	0.085279	dN	COX1	Bivalves	5.5	76.04	0.0011215
Argopecten_irradians	0.022917	dN	COX1	Bivalves	2	222.527	0.000102985
Mizuhopecten_yessoensis	0.048642	dN	COX1	Bivalves	16	110.685	0.000439462
Placopecten_magellanicus	0.034145	dN	COX1	Bivalves	25	110.685	0.000308487
Mytilus_edulis	0.080065	dN	COX1	Bivalves	24	427.4	0.00018733
Perna_viridis	0.055174	dN	COX1	Bivalves	3	214.157	0.000257633
Musculista_senhousia	0.070798	dN	COX1	Bivalves	2	214.157	0.000330589
Ostrea_edulis	0.2576	dN	COX1	Bivalves	15	221.643	0.00116223
Scapharca_broughtonii	0.176469	dN	COX1	Bivalves	20	221.643	0.000796185
Nucula_nucleus	0.961833	dS	COX1	Bivalves	10	514	0.00187127
Laternula_elliptica	2.42694	dS	COX1	Bivalves	36	503.936	0.00481598
Lampsilis_siliquoidea	6.30984	dS	COX1	Bivalves	18	31.2142	0.202146
Margaritifera_margaritifera	3.87659	dS	COX1	Bivalves	210	31.2142	0.124193
Margaritifera_falcata	0.974309	dS	COX1	Bivalves	114	31.292	0.031136
Lamprotula_leai	0.786102	dS	COX1	Bivalves	17	10.3639	0.0758503
Quadrula_quadrula	0.484839	dS	COX1	Bivalves	64	5.19523	0.0933239
Lampsilis_ornata	0.506916	dS	COX1	Bivalves	80	2.5983	0.195095
Venustaconcha_ellipsiformis	0.28213	dS	COX1	Bivalves	15	2.5983	0.108583
Unio_pictorum	0.715401	dS	COX1	Bivalves	22	10.433	0.0685707
Sinanodonta_woodiana	0.825515	dS	COX1	Bivalves	12	5.20575	0.158578
Pyganodon_grandis	0.738016	dS	COX1	Bivalves	14	2.59969	0.283886
Cristaria_plicata	0.928177	dS	COX1	Bivalves	4	1.29995	0.714009
Anodonta_anatina	0.576865	dS	COX1	Bivalves	28	1.29995	0.443759
Loripes_lacteus	3.52866	dS	COX1	Bivalves	4.9	474.096	0.00744292
Fulvia_mutica	3.64403	dS	COX1	Bivalves	2	152.677	0.0238676
Acanthocardia_tuberculata	3.05603	dS	COX1	Bivalves	11	152.677	0.0200163
Mya_arenaria	3.66517	dS	COX1	Bivalves	28	152.694	0.0240033
Corbicula_fluminea	5.88424	dS	COX1	Bivalves	5	50.6688	0.116131
Arctica_islandica	5.59599	dS	COX1	Bivalves	507	50.6688	0.110442
Paphia_undulata	4.12032	dS	COX1	Bivalves	3	33.7764	0.121988
Ruditapes_philippinarum	7.36925	dS	COX1	Bivalves	25	33.7764	0.218177
Mercenaria_mercenaria	8.38734	dS	COX1	Bivalves	106	33.7755	0.248326
Meretrix_lyrata	5.19196	dS	COX1	Bivalves	11	33.7755	0.15372
Hiatella_arctica	3.23963	dS	COX1	Bivalves	126	152.79	0.0212031
Panopea_abrupta	5.13382	dS	COX1	Bivalves	168	76.04	0.0675147
Solen_strictus	4.64045	dS	COX1	Bivalves	5.5	76.04	0.0610264
Argopecten_irradians	3.64102	dS	COX1	Bivalves	2	222.527	0.0163622
Mizuhopecten_yessoensis	2.3073	dS	COX1	Bivalves	16	110.685	0.0208456
Placopecten_magellanicus	4.7131	dS	COX1	Bivalves	25	110.685	0.0425811
Mytilus_edulis	3.76775	dS	COX1	Bivalves	24	427.4	0.00881552
Perna_viridis	8.39904	dS	COX1	Bivalves	3	214.157	0.0392191
Musculista_senhousia	4.15178	dS	COX1	Bivalves	2	214.157	0.0193866
Ostrea_edulis	3.566	dS	COX1	Bivalves	15	221.643	0.0160889
Scapharca_broughtonii	6.54762	dS	COX1	Bivalves	20	221.643	0.0295413
Nucula_nucleus	0.0955094	w	COX1	Bivalves	10	514	0.000185816
Laternula_elliptica	0.0747576	w	COX1	Bivalves	36	503.936	0.000148347
Lampsilis_siliquoidea	0.0120991	w	COX1	Bivalves	18	31.2142	0.000387615
Margaritifera_margaritifera	0.0136149	w	COX1	Bivalves	210	31.2142	0.000436176
Margaritifera_falcata	0.00514937	w	COX1	Bivalves	114	31.292	0.000164559
Lamprotula_leai	0.00520377	w	COX1	Bivalves	17	10.3639	0.000502107
Quadrula_quadrula	0.0118784	w	COX1	Bivalves	64	5.19523	0.00228641
Lampsilis_ornata	0.00441913	w	COX1	Bivalves	80	2.5983	0.00170078
Venustaconcha_ellipsiformis	0.00773747	w	COX1	Bivalves	15	2.5983	0.0029779
Unio_pictorum	0.00226027	w	COX1	Bivalves	22	10.433	0.000216645
Sinanodonta_woodiana	0.00200658	w	COX1	Bivalves	12	5.20575	0.000385455
Pyganodon_grandis	0.00441256	w	COX1	Bivalves	14	2.59969	0.00169734
Cristaria_plicata	0.0001	w	COX1	Bivalves	4	1.29995	7.6926e-05
Anodonta_anatina	0.0127094	w	COX1	Bivalves	28	1.29995	0.00977683
Loripes_lacteus	0.0523383	w	COX1	Bivalves	4.9	474.096	0.000110396
Fulvia_mutica	0.00867859	w	COX1	Bivalves	2	152.677	5.68428e-05
Acanthocardia_tuberculata	0.0125535	w	COX1	Bivalves	11	152.677	8.22226e-05
Mya_arenaria	0.0388334	w	COX1	Bivalves	28	152.694	0.000254321
Corbicula_fluminea	0.0103569	w	COX1	Bivalves	5	50.6688	0.000204404
Arctica_islandica	0.0042117	w	COX1	Bivalves	507	50.6688	8.31221e-05
Paphia_undulata	0.0149405	w	COX1	Bivalves	3	33.7764	0.000442335
Ruditapes_philippinarum	0.00640541	w	COX1	Bivalves	25	33.7764	0.000189641
Mercenaria_mercenaria	0.00281859	w	COX1	Bivalves	106	33.7755	8.34508e-05
Meretrix_lyrata	0.0179587	w	COX1	Bivalves	11	33.7755	0.000531708
Hiatella_arctica	0.0414079	w	COX1	Bivalves	126	152.79	0.000271012
Panopea_abrupta	0.0122703	w	COX1	Bivalves	168	76.04	0.000161366
Solen_strictus	0.0183772	w	COX1	Bivalves	5.5	76.04	0.000241678
Argopecten_irradians	0.0062941	w	COX1	Bivalves	2	222.527	2.82847e-05
Mizuhopecten_yessoensis	0.021082	w	COX1	Bivalves	16	110.685	0.000190468
Placopecten_magellanicus	0.00724461	w	COX1	Bivalves	25	110.685	6.54523e-05
Mytilus_edulis	0.0212501	w	COX1	Bivalves	24	427.4	4.97195e-05
Perna_viridis	0.00656912	w	COX1	Bivalves	3	214.157	3.06743e-05
Musculista_senhousia	0.0170525	w	COX1	Bivalves	2	214.157	7.96261e-05
Ostrea_edulis	0.072238	w	COX1	Bivalves	15	221.643	0.00032592
Scapharca_broughtonii	0.0269516	w	COX1	Bivalves	20	221.643	0.000121599
Nucula_nucleus	0.111561	dN	COX2	Bivalves	10	514	0.000217045
Laternula_elliptica	0.423341	dN	COX2	Bivalves	36	503.936	0.000840069
Lampsilis_siliquoidea	0.146611	dN	COX2	Bivalves	18	31.2142	0.00469693
Margaritifera_margaritifera	0.132495	dN	COX2	Bivalves	210	31.2142	0.0042447
Margaritifera_falcata	0.064045	dN	COX2	Bivalves	114	31.292	0.00204669
Lamprotula_leai	0.035219	dN	COX2	Bivalves	17	10.3639	0.00339825
Quadrula_quadrula	0.048447	dN	COX2	Bivalves	64	5.19523	0.00932529
Lampsilis_ornata	0.010161	dN	COX2	Bivalves	80	2.5983	0.00391064
Venustaconcha_ellipsiformis	0.021258	dN	COX2	Bivalves	15	2.5983	0.00818151
Unio_pictorum	0.009009	dN	COX2	Bivalves	22	10.433	0.000863507
Sinanodonta_woodiana	0.021415	dN	COX2	Bivalves	12	5.20575	0.00411372
Pyganodon_grandis	0.03496	dN	COX2	Bivalves	14	2.59969	0.0134477
Cristaria_plicata	0.010427	dN	COX2	Bivalves	4	1.29995	0.00802107
Anodonta_anatina	0.008945	dN	COX2	Bivalves	28	1.29995	0.00688103
Loripes_lacteus	0.321806	dN	COX2	Bivalves	4.9	474.096	0.000678778
Fulvia_mutica	0.127789	dN	COX2	Bivalves	2	152.677	0.000836989
Acanthocardia_tuberculata	0.162848	dN	COX2	Bivalves	11	152.677	0.00106662
Mya_arenaria	0.309093	dN	COX2	Bivalves	28	152.694	0.00202426
Corbicula_fluminea	0.150419	dN	COX2	Bivalves	5	50.6688	0.00296867
Arctica_islandica	0.064104	dN	COX2	Bivalves	507	50.6688	0.00126516
Paphia_undulata	0.227228	dN	COX2	Bivalves	3	33.7764	0.00672741
Ruditapes_philippinarum	0.21401	dN	COX2	Bivalves	25	33.7764	0.00633607
Mercenaria_mercenaria	0.135831	dN	COX2	Bivalves	106	33.7755	0.00402159
Meretrix_lyrata	0.224951	dN	COX2	Bivalves	11	33.7755	0.00666019
Hiatella_arctica	0.532321	dN	COX2	Bivalves	126	152.79	0.003484
Panopea_abrupta	0.194109	dN	COX2	Bivalves	168	76.04	0.00255272
Solen_strictus	0.26146	dN	COX2	Bivalves	5.5	76.04	0.00343845
Argopecten_irradians	0.060083	dN	COX2	Bivalves	2	222.527	0.000270003
Placopecten_magellanicus	0.001593	dN	COX2	Bivalves	25	110.685	1.43922e-05
Mytilus_edulis	0.167703	dN	COX2	Bivalves	24	427.4	0.00039238
Perna_viridis	0.133402	dN	COX2	Bivalves	3	214.157	0.000622916
Musculista_senhousia	0.258858	dN	COX2	Bivalves	2	214.157	0.00120873
Ostrea_edulis	0.460169	dN	COX2	Bivalves	15	221.643	0.00207617
Scapharca_broughtonii	0.271766	dN	COX2	Bivalves	20	221.643	0.00122614
Nucula_nucleus	1.58157	dS	COX2	Bivalves	10	514	0.00307698
Laternula_elliptica	3.25948	dS	COX2	Bivalves	36	503.936	0.00646804
Lampsilis_siliquoidea	2.11412	dS	COX2	Bivalves	18	31.2142	0.0677294
Margaritifera_margaritifera	1.05936	dS	COX2	Bivalves	210	31.2142	0.0339384
Margaritifera_falcata	2.04027	dS	COX2	Bivalves	114	31.292	0.0652011
Lamprotula_leai	1.04152	dS	COX2	Bivalves	17	10.3639	0.100496
Quadrula_quadrula	0.847997	dS	COX2	Bivalves	64	5.19523	0.163226
Lampsilis_ornata	0.433322	dS	COX2	Bivalves	80	2.5983	0.166772
Venustaconcha_ellipsiformis	0.093682	dS	COX2	Bivalves	15	2.5983	0.0360552
Unio_pictorum	0.370057	dS	COX2	Bivalves	22	10.433	0.0354697
Sinanodonta_woodiana	0.809396	dS	COX2	Bivalves	12	5.20575	0.155481
Pyganodon_grandis	0.782275	dS	COX2	Bivalves	14	2.59969	0.300911
Cristaria_plicata	0.690308	dS	COX2	Bivalves	4	1.29995	0.531026
Anodonta_anatina	0.520415	dS	COX2	Bivalves	28	1.29995	0.400334
Loripes_lacteus	5.26074	dS	COX2	Bivalves	4.9	474.096	0.0110963
Fulvia_mutica	4.86914	dS	COX2	Bivalves	2	152.677	0.0318918
Acanthocardia_tuberculata	3.50105	dS	COX2	Bivalves	11	152.677	0.0229311
Mya_arenaria	3.48107	dS	COX2	Bivalves	28	152.694	0.0227977
Corbicula_fluminea	81.6332	dS	COX2	Bivalves	5	50.6688	1.61111
Arctica_islandica	7.17725	dS	COX2	Bivalves	507	50.6688	0.14165
Paphia_undulata	7.97286	dS	COX2	Bivalves	3	33.7764	0.236048
Ruditapes_philippinarum	8.21576	dS	COX2	Bivalves	25	33.7764	0.243239
Mercenaria_mercenaria	3.06935	dS	COX2	Bivalves	106	33.7755	0.090875
Meretrix_lyrata	3.38488	dS	COX2	Bivalves	11	33.7755	0.100217
Hiatella_arctica	3.69194	dS	COX2	Bivalves	126	152.79	0.0241635
Panopea_abrupta	7.3072	dS	COX2	Bivalves	168	76.04	0.0960968
Solen_strictus	2.32593	dS	COX2	Bivalves	5.5	76.04	0.0305882
Argopecten_irradians	10.3094	dS	COX2	Bivalves	2	222.527	0.0463287
Placopecten_magellanicus	15.9348	dS	COX2	Bivalves	25	110.685	0.143965
Mytilus_edulis	1.72714	dS	COX2	Bivalves	24	427.4	0.00404103
Perna_viridis	81.7001	dS	COX2	Bivalves	3	214.157	0.381496
Musculista_senhousia	4.68073	dS	COX2	Bivalves	2	214.157	0.0218565
Ostrea_edulis	2.06828	dS	COX2	Bivalves	15	221.643	0.00933156
Scapharca_broughtonii	4.23107	dS	COX2	Bivalves	20	221.643	0.0190895
Nucula_nucleus	0.0705379	w	COX2	Bivalves	10	514	0.000137233
Laternula_elliptica	0.12988	w	COX2	Bivalves	36	503.936	0.000257731
Lampsilis_siliquoidea	0.0693483	w	COX2	Bivalves	18	31.2142	0.00222169
Margaritifera_margaritifera	0.125071	w	COX2	Bivalves	210	31.2142	0.00400686
Margaritifera_falcata	0.0313903	w	COX2	Bivalves	114	31.292	0.00100314
Lamprotula_leai	0.033815	w	COX2	Bivalves	17	10.3639	0.00326278
Quadrula_quadrula	0.0571311	w	COX2	Bivalves	64	5.19523	0.0109968
Lampsilis_ornata	0.0234479	w	COX2	Bivalves	80	2.5983	0.00902433
Venustaconcha_ellipsiformis	0.226919	w	COX2	Bivalves	15	2.5983	0.0873337
Unio_pictorum	0.0243436	w	COX2	Bivalves	22	10.433	0.00233332
Sinanodonta_woodiana	0.0264578	w	COX2	Bivalves	12	5.20575	0.00508242
Pyganodon_grandis	0.0446898	w	COX2	Bivalves	14	2.59969	0.0171904
Cristaria_plicata	0.0151043	w	COX2	Bivalves	4	1.29995	0.0116191
Anodonta_anatina	0.0171889	w	COX2	Bivalves	28	1.29995	0.0132227
Loripes_lacteus	0.0611714	w	COX2	Bivalves	4.9	474.096	0.000129027
Fulvia_mutica	0.0262446	w	COX2	Bivalves	2	152.677	0.000171896
Acanthocardia_tuberculata	0.0465139	w	COX2	Bivalves	11	152.677	0.000304655
Mya_arenaria	0.0887924	w	COX2	Bivalves	28	152.694	0.000581505
Corbicula_fluminea	0.00184261	w	COX2	Bivalves	5	50.6688	3.63657e-05
Arctica_islandica	0.0089315	w	COX2	Bivalves	507	50.6688	0.000176272
Paphia_undulata	0.0285002	w	COX2	Bivalves	3	33.7764	0.000843789
Ruditapes_philippinarum	0.0260487	w	COX2	Bivalves	25	33.7764	0.000771209
Mercenaria_mercenaria	0.0442539	w	COX2	Bivalves	106	33.7755	0.00131024
Meretrix_lyrata	0.0664577	w	COX2	Bivalves	11	33.7755	0.00196763
Hiatella_arctica	0.144185	w	COX2	Bivalves	126	152.79	0.000943681
Panopea_abrupta	0.0265641	w	COX2	Bivalves	168	76.04	0.000349344
Solen_strictus	0.112411	w	COX2	Bivalves	5.5	76.04	0.00147831
Argopecten_irradians	0.00582796	w	COX2	Bivalves	2	222.527	2.61899e-05
Placopecten_magellanicus	0.0001	w	COX2	Bivalves	25	110.685	9.03463e-07
Mytilus_edulis	0.097099	w	COX2	Bivalves	24	427.4	0.000227185
Perna_viridis	0.00163282	w	COX2	Bivalves	3	214.157	7.6244e-06
Musculista_senhousia	0.0553029	w	COX2	Bivalves	2	214.157	0.000258235
Ostrea_edulis	0.222489	w	COX2	Bivalves	15	221.643	0.00100382
Scapharca_broughtonii	0.0642311	w	COX2	Bivalves	20	221.643	0.000289795
Nucula_nucleus	0.131911	dN	COX3	Bivalves	10	514	0.000256636
Laternula_elliptica	0.319542	dN	COX3	Bivalves	36	503.936	0.000634093
Lampsilis_siliquoidea	0.088989	dN	COX3	Bivalves	18	31.2142	0.00285091
Margaritifera_margaritifera	0.109343	dN	COX3	Bivalves	210	31.2142	0.00350299
Margaritifera_falcata	0.022711	dN	COX3	Bivalves	114	31.292	0.000725776
Lamprotula_leai	0.010007	dN	COX3	Bivalves	17	10.3639	0.000965566
Quadrula_quadrula	0.045022	dN	COX3	Bivalves	64	5.19523	0.00866603
Lampsilis_ornata	0.002337	dN	COX3	Bivalves	80	2.5983	0.000899435
Venustaconcha_ellipsiformis	0.006189	dN	COX3	Bivalves	15	2.5983	0.00238194
Unio_pictorum	0.004097	dN	COX3	Bivalves	22	10.433	0.000392695
Sinanodonta_woodiana	0.011847	dN	COX3	Bivalves	12	5.20575	0.00227575
Pyganodon_grandis	0.025261	dN	COX3	Bivalves	14	2.59969	0.00971692
Cristaria_plicata	0.012816	dN	COX3	Bivalves	4	1.29995	0.00985883
Anodonta_anatina	0.006993	dN	COX3	Bivalves	28	1.29995	0.00537943
Loripes_lacteus	0.254873	dN	COX3	Bivalves	4.9	474.096	0.000537598
Fulvia_mutica	0.131913	dN	COX3	Bivalves	2	152.677	0.000864
Acanthocardia_tuberculata	0.11082	dN	COX3	Bivalves	11	152.677	0.000725846
Mya_arenaria	0.458076	dN	COX3	Bivalves	28	152.694	0.00299996
Corbicula_fluminea	0.148623	dN	COX3	Bivalves	5	50.6688	0.00293322
Arctica_islandica	0.095077	dN	COX3	Bivalves	507	50.6688	0.00187644
Paphia_undulata	0.290286	dN	COX3	Bivalves	3	33.7764	0.00859433
Ruditapes_philippinarum	0.189565	dN	COX3	Bivalves	25	33.7764	0.00561234
Mercenaria_mercenaria	0.081844	dN	COX3	Bivalves	106	33.7755	0.00242318
Meretrix_lyrata	0.302299	dN	COX3	Bivalves	11	33.7755	0.00895025
Hiatella_arctica	0.273027	dN	COX3	Bivalves	126	152.79	0.00178694
Panopea_abrupta	0.150971	dN	COX3	Bivalves	168	76.04	0.00198542
Solen_strictus	0.183049	dN	COX3	Bivalves	5.5	76.04	0.00240727
Argopecten_irradians	0.142163	dN	COX3	Bivalves	2	222.527	0.000638857
Mizuhopecten_yessoensis	0.087846	dN	COX3	Bivalves	16	110.685	0.000793656
Placopecten_magellanicus	0.075312	dN	COX3	Bivalves	25	110.685	0.000680416
Mytilus_edulis	0.110151	dN	COX3	Bivalves	24	427.4	0.000257723
Perna_viridis	0.184525	dN	COX3	Bivalves	3	214.157	0.000861634
Musculista_senhousia	0.24916	dN	COX3	Bivalves	2	214.157	0.00116344
Ostrea_edulis	0.307108	dN	COX3	Bivalves	15	221.643	0.0013856
Scapharca_broughtonii	0.307785	dN	COX3	Bivalves	20	221.643	0.00138865
Nucula_nucleus	2.16413	dS	COX3	Bivalves	10	514	0.00421036
Laternula_elliptica	2.70733	dS	COX3	Bivalves	36	503.936	0.00537237
Lampsilis_siliquoidea	7.10013	dS	COX3	Bivalves	18	31.2142	0.227465
Margaritifera_margaritifera	5.42212	dS	COX3	Bivalves	210	31.2142	0.173707
Margaritifera_falcata	0.725318	dS	COX3	Bivalves	114	31.292	0.023179
Lamprotula_leai	0.861539	dS	COX3	Bivalves	17	10.3639	0.0831291
Quadrula_quadrula	0.565879	dS	COX3	Bivalves	64	5.19523	0.108923
Lampsilis_ornata	0.341036	dS	COX3	Bivalves	80	2.5983	0.131254
Venustaconcha_ellipsiformis	0.3543	dS	COX3	Bivalves	15	2.5983	0.136359
Unio_pictorum	0.691367	dS	COX3	Bivalves	22	10.433	0.0662671
Sinanodonta_woodiana	0.407108	dS	COX3	Bivalves	12	5.20575	0.0782036
Pyganodon_grandis	1.1092	dS	COX3	Bivalves	14	2.59969	0.426667
Cristaria_plicata	0.740656	dS	COX3	Bivalves	4	1.29995	0.569757
Anodonta_anatina	0.401275	dS	COX3	Bivalves	28	1.29995	0.308685
Loripes_lacteus	3.44836	dS	COX3	Bivalves	4.9	474.096	0.00727354
Fulvia_mutica	7.29731	dS	COX3	Bivalves	2	152.677	0.0477957
Acanthocardia_tuberculata	77.2716	dS	COX3	Bivalves	11	152.677	0.506111
Mya_arenaria	3.78526	dS	COX3	Bivalves	28	152.694	0.0247898
Corbicula_fluminea	1.25627	dS	COX3	Bivalves	5	50.6688	0.0247937
Arctica_islandica	1.26034	dS	COX3	Bivalves	507	50.6688	0.0248741
Paphia_undulata	3.24031	dS	COX3	Bivalves	3	33.7764	0.0959339
Ruditapes_philippinarum	4.93748	dS	COX3	Bivalves	25	33.7764	0.146181
Mercenaria_mercenaria	11.0125	dS	COX3	Bivalves	106	33.7755	0.326051
Meretrix_lyrata	6.58547	dS	COX3	Bivalves	11	33.7755	0.194978
Hiatella_arctica	9.26342	dS	COX3	Bivalves	126	152.79	0.0606284
Panopea_abrupta	7.90749	dS	COX3	Bivalves	168	76.04	0.103991
Solen_strictus	5.1982	dS	COX3	Bivalves	5.5	76.04	0.0683614
Argopecten_irradians	2.15791	dS	COX3	Bivalves	2	222.527	0.00969728
Mizuhopecten_yessoensis	1.42101	dS	COX3	Bivalves	16	110.685	0.0128383
Placopecten_magellanicus	1.93727	dS	COX3	Bivalves	25	110.685	0.0175025
Mytilus_edulis	4.91839	dS	COX3	Bivalves	24	427.4	0.0115077
Perna_viridis	3.71572	dS	COX3	Bivalves	3	214.157	0.0173504
Musculista_senhousia	7.3571	dS	COX3	Bivalves	2	214.157	0.0343538
Ostrea_edulis	7.53737	dS	COX3	Bivalves	15	221.643	0.0340068
Scapharca_broughtonii	3.35752	dS	COX3	Bivalves	20	221.643	0.0151483
Nucula_nucleus	0.0609534	w	COX3	Bivalves	10	514	0.000118586
Laternula_elliptica	0.118028	w	COX3	Bivalves	36	503.936	0.000234212
Lampsilis_siliquoidea	0.0125334	w	COX3	Bivalves	18	31.2142	0.000401529
Margaritifera_margaritifera	0.0201661	w	COX3	Bivalves	210	31.2142	0.000646055
Margaritifera_falcata	0.0313119	w	COX3	Bivalves	114	31.292	0.00100064
Lamprotula_leai	0.0116153	w	COX3	Bivalves	17	10.3639	0.00112075
Quadrula_quadrula	0.0795613	w	COX3	Bivalves	64	5.19523	0.0153143
Lampsilis_ornata	0.00685358	w	COX3	Bivalves	80	2.5983	0.00263772
Venustaconcha_ellipsiformis	0.0174685	w	COX3	Bivalves	15	2.5983	0.00672306
Unio_pictorum	0.00592638	w	COX3	Bivalves	22	10.433	0.00056804
Sinanodonta_woodiana	0.0291003	w	COX3	Bivalves	12	5.20575	0.00559003
Pyganodon_grandis	0.0227743	w	COX3	Bivalves	14	2.59969	0.00876038
Cristaria_plicata	0.0173036	w	COX3	Bivalves	4	1.29995	0.013311
Anodonta_anatina	0.0174268	w	COX3	Bivalves	28	1.29995	0.0134057
Loripes_lacteus	0.0739114	w	COX3	Bivalves	4.9	474.096	0.0001559
Fulvia_mutica	0.0180769	w	COX3	Bivalves	2	152.677	0.0001184
Acanthocardia_tuberculata	0.00143417	w	COX3	Bivalves	11	152.677	9.39349e-06
Mya_arenaria	0.121016	w	COX3	Bivalves	28	152.694	0.000792538
Corbicula_fluminea	0.118305	w	COX3	Bivalves	5	50.6688	0.00233487
Arctica_islandica	0.0754379	w	COX3	Bivalves	507	50.6688	0.00148884
Paphia_undulata	0.089586	w	COX3	Bivalves	3	33.7764	0.00265232
Ruditapes_philippinarum	0.0383931	w	COX3	Bivalves	25	33.7764	0.00113668
Mercenaria_mercenaria	0.00743194	w	COX3	Bivalves	106	33.7755	0.00022004
Meretrix_lyrata	0.0459039	w	COX3	Bivalves	11	33.7755	0.00135909
Hiatella_arctica	0.0294737	w	COX3	Bivalves	126	152.79	0.000192903
Panopea_abrupta	0.0190922	w	COX3	Bivalves	168	76.04	0.000251081
Solen_strictus	0.0352139	w	COX3	Bivalves	5.5	76.04	0.000463097
Argopecten_irradians	0.0658802	w	COX3	Bivalves	2	222.527	0.000296055
Mizuhopecten_yessoensis	0.0618197	w	COX3	Bivalves	16	110.685	0.000558518
Placopecten_magellanicus	0.0388754	w	COX3	Bivalves	25	110.685	0.000351225
Mytilus_edulis	0.0223958	w	COX3	Bivalves	24	427.4	5.24001e-05
Perna_viridis	0.0496606	w	COX3	Bivalves	3	214.157	0.000231889
Musculista_senhousia	0.0338666	w	COX3	Bivalves	2	214.157	0.000158139
Ostrea_edulis	0.0407447	w	COX3	Bivalves	15	221.643	0.00018383
Scapharca_broughtonii	0.0916705	w	COX3	Bivalves	20	221.643	0.000413595
Nucula_nucleus	0.015931	dN	CYTB	Bivalves	10	514	3.09942e-05
Laternula_elliptica	0.1287	dN	CYTB	Bivalves	36	503.936	0.00025539
Lampsilis_siliquoidea	0.255921	dN	CYTB	Bivalves	18	31.2142	0.00819886
Margaritifera_margaritifera	0.152097	dN	CYTB	Bivalves	210	31.2142	0.00487268
Margaritifera_falcata	0.035624	dN	CYTB	Bivalves	114	31.292	0.00113844
Lamprotula_leai	0.041535	dN	CYTB	Bivalves	17	10.3639	0.00400767
Quadrula_quadrula	7.4e-05	dN	CYTB	Bivalves	64	5.19523	1.42438e-05
Lampsilis_ornata	0.016628	dN	CYTB	Bivalves	80	2.5983	0.00639958
Venustaconcha_ellipsiformis	4.6e-05	dN	CYTB	Bivalves	15	2.5983	1.77039e-05
Unio_pictorum	0.015815	dN	CYTB	Bivalves	22	10.433	0.00151586
Sinanodonta_woodiana	0.007714	dN	CYTB	Bivalves	12	5.20575	0.00148182
Pyganodon_grandis	0.041742	dN	CYTB	Bivalves	14	2.59969	0.0160565
Cristaria_plicata	0.022056	dN	CYTB	Bivalves	4	1.29995	0.0169668
Anodonta_anatina	0.007346	dN	CYTB	Bivalves	28	1.29995	0.00565098
Loripes_lacteus	0.15866	dN	CYTB	Bivalves	4.9	474.096	0.000334658
Fulvia_mutica	0.064246	dN	CYTB	Bivalves	2	152.677	0.000420797
Acanthocardia_tuberculata	0.026766	dN	CYTB	Bivalves	11	152.677	0.000175311
Mya_arenaria	0.146067	dN	CYTB	Bivalves	28	152.694	0.000956598
Corbicula_fluminea	0.025125	dN	CYTB	Bivalves	5	50.6688	0.000495867
Arctica_islandica	0.223211	dN	CYTB	Bivalves	507	50.6688	0.00440529
Paphia_undulata	0.161674	dN	CYTB	Bivalves	3	33.7764	0.00478659
Ruditapes_philippinarum	0.054046	dN	CYTB	Bivalves	25	33.7764	0.00160011
Mercenaria_mercenaria	0.076309	dN	CYTB	Bivalves	106	33.7755	0.0022593
Meretrix_lyrata	0.030461	dN	CYTB	Bivalves	11	33.7755	0.000901868
Hiatella_arctica	0.321004	dN	CYTB	Bivalves	126	152.79	0.00210095
Panopea_abrupta	0.13071	dN	CYTB	Bivalves	168	76.04	0.00171896
Solen_strictus	0.097511	dN	CYTB	Bivalves	5.5	76.04	0.00128236
Argopecten_irradians	0.001007	dN	CYTB	Bivalves	2	222.527	4.52529e-06
Mizuhopecten_yessoensis	0.069018	dN	CYTB	Bivalves	16	110.685	0.000623552
Placopecten_magellanicus	0.049452	dN	CYTB	Bivalves	25	110.685	0.00044678
Mytilus_edulis	0.083453	dN	CYTB	Bivalves	24	427.4	0.000195257
Perna_viridis	0.149741	dN	CYTB	Bivalves	3	214.157	0.000699211
Musculista_senhousia	0.042426	dN	CYTB	Bivalves	2	214.157	0.000198107
Ostrea_edulis	0.283289	dN	CYTB	Bivalves	15	221.643	0.00127813
Scapharca_broughtonii	0.133083	dN	CYTB	Bivalves	20	221.643	0.000600438
Nucula_nucleus	1.79965	dS	CYTB	Bivalves	10	514	0.00350127
Laternula_elliptica	2.2344	dS	CYTB	Bivalves	36	503.936	0.00443389
Lampsilis_siliquoidea	2.73433	dS	CYTB	Bivalves	18	31.2142	0.0875989
Margaritifera_margaritifera	1.13917	dS	CYTB	Bivalves	210	31.2142	0.0364952
Margaritifera_falcata	0.872987	dS	CYTB	Bivalves	114	31.292	0.0278981
Lamprotula_leai	0.737219	dS	CYTB	Bivalves	17	10.3639	0.0711336
Quadrula_quadrula	0.737738	dS	CYTB	Bivalves	64	5.19523	0.142003
Lampsilis_ornata	0.229435	dS	CYTB	Bivalves	80	2.5983	0.0883021
Venustaconcha_ellipsiformis	0.464764	dS	CYTB	Bivalves	15	2.5983	0.178873
Unio_pictorum	1.27041	dS	CYTB	Bivalves	22	10.433	0.121768
Sinanodonta_woodiana	1.3703	dS	CYTB	Bivalves	12	5.20575	0.263227
Pyganodon_grandis	0.042753	dS	CYTB	Bivalves	14	2.59969	0.0164454
Cristaria_plicata	1.86282	dS	CYTB	Bivalves	4	1.29995	1.43299
Anodonta_anatina	0.08576	dS	CYTB	Bivalves	28	1.29995	0.0659717
Loripes_lacteus	0.829898	dS	CYTB	Bivalves	4.9	474.096	0.00175048
Fulvia_mutica	4.58139	dS	CYTB	Bivalves	2	152.677	0.0300071
Acanthocardia_tuberculata	2.28628	dS	CYTB	Bivalves	11	152.677	0.0149746
Mya_arenaria	0.643881	dS	CYTB	Bivalves	28	152.694	0.0042168
Corbicula_fluminea	4.3e-05	dS	CYTB	Bivalves	5	50.6688	8.48648e-07
Arctica_islandica	79.2578	dS	CYTB	Bivalves	507	50.6688	1.56423
Paphia_undulata	79.492	dS	CYTB	Bivalves	3	33.7764	2.35348
Ruditapes_philippinarum	1.50862	dS	CYTB	Bivalves	25	33.7764	0.0446647
Mercenaria_mercenaria	7.6e-05	dS	CYTB	Bivalves	106	33.7755	2.25015e-06
Meretrix_lyrata	1.42277	dS	CYTB	Bivalves	11	33.7755	0.0421242
Hiatella_arctica	1.23635	dS	CYTB	Bivalves	126	152.79	0.00809182
Panopea_abrupta	3.83882	dS	CYTB	Bivalves	168	76.04	0.0504843
Solen_strictus	1.44267	dS	CYTB	Bivalves	5.5	76.04	0.0189725
Argopecten_irradians	10.0688	dS	CYTB	Bivalves	2	222.527	0.0452474
Mizuhopecten_yessoensis	0.562307	dS	CYTB	Bivalves	16	110.685	0.00508023
Placopecten_magellanicus	1.58026	dS	CYTB	Bivalves	25	110.685	0.0142771
Mytilus_edulis	1.4497	dS	CYTB	Bivalves	24	427.4	0.00339191
Perna_viridis	0.659208	dS	CYTB	Bivalves	3	214.157	0.00307815
Musculista_senhousia	3.99827	dS	CYTB	Bivalves	2	214.157	0.0186698
Ostrea_edulis	9.05798	dS	CYTB	Bivalves	15	221.643	0.0408674
Scapharca_broughtonii	0.000435	dS	CYTB	Bivalves	20	221.643	1.96261e-06
Nucula_nucleus	0.00885239	w	CYTB	Bivalves	10	514	1.72225e-05
Laternula_elliptica	0.0575992	w	CYTB	Bivalves	36	503.936	0.000114299
Lampsilis_siliquoidea	0.0935955	w	CYTB	Bivalves	18	31.2142	0.00299849
Margaritifera_margaritifera	0.133516	w	CYTB	Bivalves	210	31.2142	0.00427741
Margaritifera_falcata	0.0408068	w	CYTB	Bivalves	114	31.292	0.00130406
Lamprotula_leai	0.0563398	w	CYTB	Bivalves	17	10.3639	0.00543618
Quadrula_quadrula	0.0001	w	CYTB	Bivalves	64	5.19523	1.92484e-05
Lampsilis_ornata	0.0724752	w	CYTB	Bivalves	80	2.5983	0.0278933
Venustaconcha_ellipsiformis	0.0001	w	CYTB	Bivalves	15	2.5983	3.84867e-05
Unio_pictorum	0.0124489	w	CYTB	Bivalves	22	10.433	0.00119322
Sinanodonta_woodiana	0.0056295	w	CYTB	Bivalves	12	5.20575	0.0010814
Pyganodon_grandis	0.976339	w	CYTB	Bivalves	14	2.59969	0.375559
Cristaria_plicata	0.0118401	w	CYTB	Bivalves	4	1.29995	0.00910811
Anodonta_anatina	0.0856559	w	CYTB	Bivalves	28	1.29995	0.0658916
Loripes_lacteus	0.19118	w	CYTB	Bivalves	4.9	474.096	0.000403252
Fulvia_mutica	0.0140233	w	CYTB	Bivalves	2	152.677	9.18494e-05
Acanthocardia_tuberculata	0.011707	w	CYTB	Bivalves	11	152.677	7.66782e-05
Mya_arenaria	0.226854	w	CYTB	Bivalves	28	152.694	0.00148568
Corbicula_fluminea	578.984	w	CYTB	Bivalves	5	50.6688	11.4268
Arctica_islandica	0.00281626	w	CYTB	Bivalves	507	50.6688	5.55817e-05
Paphia_undulata	0.00203384	w	CYTB	Bivalves	3	33.7764	6.02147e-05
Ruditapes_philippinarum	0.0358252	w	CYTB	Bivalves	25	33.7764	0.00106066
Mercenaria_mercenaria	999	w	CYTB	Bivalves	106	33.7755	29.5777
Meretrix_lyrata	0.0214101	w	CYTB	Bivalves	11	33.7755	0.000633895
Hiatella_arctica	0.259639	w	CYTB	Bivalves	126	152.79	0.00169932
Panopea_abrupta	0.0340496	w	CYTB	Bivalves	168	76.04	0.000447785
Solen_strictus	0.0675906	w	CYTB	Bivalves	5.5	76.04	0.000888882
Argopecten_irradians	0.0001	w	CYTB	Bivalves	2	222.527	4.49384e-07
Mizuhopecten_yessoensis	0.122742	w	CYTB	Bivalves	16	110.685	0.00110893
Placopecten_magellanicus	0.0312935	w	CYTB	Bivalves	25	110.685	0.000282725
Mytilus_edulis	0.0575655	w	CYTB	Bivalves	24	427.4	0.000134688
Perna_viridis	0.227153	w	CYTB	Bivalves	3	214.157	0.00106068
Musculista_senhousia	0.0106111	w	CYTB	Bivalves	2	214.157	4.95482e-05
Ostrea_edulis	0.0312751	w	CYTB	Bivalves	15	221.643	0.000141106
Scapharca_broughtonii	305.906	w	CYTB	Bivalves	20	221.643	1.38017
Nucula_nucleus	0.08007	dN	ND1	Bivalves	10	514	0.000155778
Laternula_elliptica	0.233704	dN	ND1	Bivalves	36	503.936	0.000463758
Lampsilis_siliquoidea	0.309363	dN	ND1	Bivalves	18	31.2142	0.00991097
Margaritifera_margaritifera	0.092098	dN	ND1	Bivalves	210	31.2142	0.00295051
Margaritifera_falcata	0.061501	dN	ND1	Bivalves	114	31.292	0.00196539
Lamprotula_leai	0.046705	dN	ND1	Bivalves	17	10.3639	0.00450652
Quadrula_quadrula	0.031878	dN	ND1	Bivalves	64	5.19523	0.00613602
Lampsilis_ornata	0.019371	dN	ND1	Bivalves	80	2.5983	0.00745527
Venustaconcha_ellipsiformis	0.004009	dN	ND1	Bivalves	15	2.5983	0.00154293
Unio_pictorum	0.026099	dN	ND1	Bivalves	22	10.433	0.00250157
Sinanodonta_woodiana	0.041908	dN	ND1	Bivalves	12	5.20575	0.00805034
Pyganodon_grandis	0.027767	dN	ND1	Bivalves	14	2.59969	0.0106809
Cristaria_plicata	0.010078	dN	ND1	Bivalves	4	1.29995	0.0077526
Anodonta_anatina	0.024857	dN	ND1	Bivalves	28	1.29995	0.0191215
Loripes_lacteus	0.346909	dN	ND1	Bivalves	4.9	474.096	0.000731727
Fulvia_mutica	0.116562	dN	ND1	Bivalves	2	152.677	0.000763455
Acanthocardia_tuberculata	0.121503	dN	ND1	Bivalves	11	152.677	0.000795817
Mya_arenaria	0.196244	dN	ND1	Bivalves	28	152.694	0.00128521
Corbicula_fluminea	0.083938	dN	ND1	Bivalves	5	50.6688	0.0016566
Arctica_islandica	0.064182	dN	ND1	Bivalves	507	50.6688	0.0012667
Paphia_undulata	0.087655	dN	ND1	Bivalves	3	33.7764	0.00259515
Ruditapes_philippinarum	0.093148	dN	ND1	Bivalves	25	33.7764	0.00275778
Mercenaria_mercenaria	0.096106	dN	ND1	Bivalves	106	33.7755	0.00284544
Meretrix_lyrata	0.107027	dN	ND1	Bivalves	11	33.7755	0.00316878
Hiatella_arctica	0.267996	dN	ND1	Bivalves	126	152.79	0.00175402
Panopea_abrupta	0.15977	dN	ND1	Bivalves	168	76.04	0.00210113
Solen_strictus	0.129064	dN	ND1	Bivalves	5.5	76.04	0.00169732
Argopecten_irradians	0.056131	dN	ND1	Bivalves	2	222.527	0.000252243
Mizuhopecten_yessoensis	0.077717	dN	ND1	Bivalves	16	110.685	0.000702144
Placopecten_magellanicus	0.039499	dN	ND1	Bivalves	25	110.685	0.000356859
Mytilus_edulis	0.173672	dN	ND1	Bivalves	24	427.4	0.000406345
Perna_viridis	0.121295	dN	ND1	Bivalves	3	214.157	0.000566383
Musculista_senhousia	0.15977	dN	ND1	Bivalves	2	214.157	0.000746041
Ostrea_edulis	0.328825	dN	ND1	Bivalves	15	221.643	0.00148358
Scapharca_broughtonii	0.322394	dN	ND1	Bivalves	20	221.643	0.00145456
Nucula_nucleus	4.66334	dS	ND1	Bivalves	10	514	0.00907264
Laternula_elliptica	3.27562	dS	ND1	Bivalves	36	503.936	0.00650007
Lampsilis_siliquoidea	1.5619	dS	ND1	Bivalves	18	31.2142	0.0500382
Margaritifera_margaritifera	1.2523	dS	ND1	Bivalves	210	31.2142	0.0401195
Margaritifera_falcata	1.27142	dS	ND1	Bivalves	114	31.292	0.0406309
Lamprotula_leai	1.00663	dS	ND1	Bivalves	17	10.3639	0.0971287
Quadrula_quadrula	0.361412	dS	ND1	Bivalves	64	5.19523	0.0695662
Lampsilis_ornata	0.254031	dS	ND1	Bivalves	80	2.5983	0.0977683
Venustaconcha_ellipsiformis	0.546856	dS	ND1	Bivalves	15	2.5983	0.210467
Unio_pictorum	0.732311	dS	ND1	Bivalves	22	10.433	0.0701915
Sinanodonta_woodiana	1.28723	dS	ND1	Bivalves	12	5.20575	0.247271
Pyganodon_grandis	0.583393	dS	ND1	Bivalves	14	2.59969	0.224409
Cristaria_plicata	0.537635	dS	ND1	Bivalves	4	1.29995	0.413581
Anodonta_anatina	0.484875	dS	ND1	Bivalves	28	1.29995	0.372995
Loripes_lacteus	2.67509	dS	ND1	Bivalves	4.9	474.096	0.0056425
Fulvia_mutica	2.64025	dS	ND1	Bivalves	2	152.677	0.017293
Acanthocardia_tuberculata	3.60176	dS	ND1	Bivalves	11	152.677	0.0235907
Mya_arenaria	5.15814	dS	ND1	Bivalves	28	152.694	0.0337809
Corbicula_fluminea	3.35485	dS	ND1	Bivalves	5	50.6688	0.0662112
Arctica_islandica	18.8799	dS	ND1	Bivalves	507	50.6688	0.372615
Paphia_undulata	3.79723	dS	ND1	Bivalves	3	33.7764	0.112423
Ruditapes_philippinarum	6.17597	dS	ND1	Bivalves	25	33.7764	0.182848
Mercenaria_mercenaria	4.4299	dS	ND1	Bivalves	106	33.7755	0.131157
Meretrix_lyrata	1.99758	dS	ND1	Bivalves	11	33.7755	0.0591431
Hiatella_arctica	3.39291	dS	ND1	Bivalves	126	152.79	0.0222063
Panopea_abrupta	2.61646	dS	ND1	Bivalves	168	76.04	0.0344091
Solen_strictus	1.98188	dS	ND1	Bivalves	5.5	76.04	0.0260637
Argopecten_irradians	2.38969	dS	ND1	Bivalves	2	222.527	0.0107389
Mizuhopecten_yessoensis	1.08185	dS	ND1	Bivalves	16	110.685	0.00977412
Placopecten_magellanicus	0.795651	dS	ND1	Bivalves	25	110.685	0.00718841
Mytilus_edulis	2.72426	dS	ND1	Bivalves	24	427.4	0.00637402
Perna_viridis	1.94363	dS	ND1	Bivalves	3	214.157	0.0090757
Musculista_senhousia	3.63309	dS	ND1	Bivalves	2	214.157	0.0169646
Ostrea_edulis	4.44754	dS	ND1	Bivalves	15	221.643	0.0200662
Scapharca_broughtonii	3.04446	dS	ND1	Bivalves	20	221.643	0.0137358
Nucula_nucleus	0.0171702	w	ND1	Bivalves	10	514	3.34051e-05
Laternula_elliptica	0.0713465	w	ND1	Bivalves	36	503.936	0.000141579
Lampsilis_siliquoidea	0.198068	w	ND1	Bivalves	18	31.2142	0.00634544
Margaritifera_margaritifera	0.0735433	w	ND1	Bivalves	210	31.2142	0.00235608
Margaritifera_falcata	0.048372	w	ND1	Bivalves	114	31.292	0.00154583
Lamprotula_leai	0.0463978	w	ND1	Bivalves	17	10.3639	0.00447688
[truncated: 3,893 more rows]

## Sheet: Divergence_Time_Corrected_PGLS_
Clade	Metric	Slope	Intercept	R²	p-value
Bird	dN	-0.477914	-2.45457	0.236773	0.00133132
Bird	dS	-0.365656	-1.13139	0.129553	0.0163905
Bird	dN/dS	-0.113389	-1.32891	0.0645224	0.0703988
Fish	dN	-0.183721	-3.2854	0.195161	0.0176758
Fish	dS	-0.374893	-1.5489	0.558193	1.65132e-05
Fish	dN/dS	0.191384	-1.79854	0.374899	0.000876757
Rockfish	dN	-3.37953	2.0384	0.60649	6.39783e-07
Rockfish	dS	-1.62592	0.217044	0.343567	0.000622595
Rockfish	dN/dS	-3.19829	4.25521	0.352465	0.000516314
Bivalves	dN	0.0610144	-3.0405	-0.0333703	0.617051
Bivalves	dS	-0.0110303	-1.67483	-0.0448769	0.913183
Bivalves	dN/dS	0.0720058	-1.37049	0.0159961	0.253682

## Sheet: Single_Variable_PGLS
Clade	Metric	Predictor	Estimate	R2[, 1]	p_value
Bird	dN	Body Mass	-0.197141	0.168087	0.006806
Bird	dS	Body Mass	-0.195205	0.167712	0.00686512
Bird	dN/dS	Body Mass	-0.00246055	-0.0283805	0.936209
Bird	dN	Max Lifespan	-0.477914	0.236773	0.00133132
Bird	dS	Max Lifespan	-0.365656	0.129553	0.0163905
Bird	dN/dS	Max Lifespan	-0.113389	0.0645224	0.0703988
Bird	dN	Generation Time	-0.473696	0.21132	0.00246565
Bird	dS	Generation Time	-0.33668	0.0947935	0.0357504
Bird	dN/dS	Generation Time	-0.137906	0.0981492	0.0331666
Fish	dN	Length	-0.324709	0.414426	0.000411556
Fish	dS	Length	-0.444331	0.473389	0.000121648
Fish	dN/dS	Length	0.119503	0.0548244	0.140819
Fish	dN	Mid Depth	-0.0490953	-0.0259689	0.524707
Fish	dS	Mid Depth	-0.236572	0.227148	0.0107807
Fish	dN/dS	Mid Depth	0.187272	0.410979	0.000440398
Fish	dN	Max Lifespan	-0.183721	0.195161	0.0176758
Fish	dS	Max Lifespan	-0.374893	0.558193	1.65132e-05
Fish	dN/dS	Max Lifespan	0.191384	0.374899	0.000876757
Fish	dN	Generation Time	0.762538	0.754441	2.27977e-08
Fish	dS	Generation Time	0.573279	0.588621	7.37208e-06
Fish	dN/dS	Generation Time	0.191384	0.374899	0.000876757
Rockfish	dN	Length	-1.36859	-0.0133223	0.429178
Rockfish	dS	Length	-2.47335	0.171655	0.0163213
Rockfish	dN/dS	Length	0.637761	-0.034767	0.763034
Rockfish	dN	Mid Depth	-2.04969	0.283504	0.00208724
Rockfish	dS	Mid Depth	-1.02183	0.166311	0.0179218
Rockfish	dN/dS	Mid Depth	-1.86688	0.142301	0.0271833
Rockfish	dN	Max Lifespan	-3.37953	0.60649	6.39783e-07
Rockfish	dS	Max Lifespan	-1.62592	0.343567	0.000622595
Rockfish	dN/dS	Max Lifespan	-3.19829	0.352465	0.000516314
Rockfish	dN	Generation Time	-2.99665	0.480239	2.62399e-05
Rockfish	dS	Generation Time	-0.648773	0.0595664	0.111747
Rockfish	dN/dS	Generation Time	-3.19829	0.352465	0.000516314
Bivalves	dN	Max Lifespan	0.0610144	-0.0333703	0.617051
Bivalves	dS	Max Lifespan	-0.0110304	-0.0448769	0.913183
Bivalves	dN/dS	Max Lifespan	0.0720059	0.0159961	0.253682
Bivalves	dN	Generation Time	0.14165	-0.0175348	0.445463
Bivalves	dS	Generation Time	0.0729277	-0.034959	0.641338
Bivalves	dN/dS	Generation Time	0.0720059	0.0159961	0.253682

## Sheet: Multivariable_PGLS_Results
Response	Predictors	R2_adj[, 1]	p_values	Estimates	Model_Type	Clade
dN_Time_Calibrated	Lifespan	0.236773	0.0013	-0.4779	Additive	Birds
dS_Time_Calibrated	Lifespan	0.129553	0.0164	-0.3657	Additive	Birds
dNdS	Lifespan	0.0645224	0.0704	-0.1134	Additive	Birds
dN_Time_Calibrated	Lifespan, Gen Time	0.23535	0.1565; 0.3404	-0.3149; -0.219	Additive	Birds
dS_Time_Calibrated	Lifespan, Gen Time	0.108677	0.2224; 0.6738	-0.2891; -0.1029	Additive	Birds
dNdS	Lifespan, Gen Time	0.0737923	0.7796; 0.2533	-0.027; -0.116	Additive	Birds
dN_Time_Calibrated	Lifespan, Gen Time, Body Mass	0.233226	0.2825; 0.4632; 0.3481	-0.2494; -0.1723; -0.0801	Additive	Birds
dS_Time_Calibrated	Lifespan, Gen Time, Body Mass	0.146258	0.468; 0.9291; 0.1236	-0.1753; -0.0218; -0.1391	Additive	Birds
dNdS	Lifespan, Gen Time, Body Mass	0.116035	0.4502; 0.1417; 0.1147	-0.075; -0.1503; 0.0586	Additive	Birds
dN_Time_Calibrated	Lifespan, Gen Time, Body Mass	0.233226	0.2825; 0.4632; 0.3481	-0.2494; -0.1723; -0.0801	Subtractive: full	Birds
dS_Time_Calibrated	Lifespan, Gen Time, Body Mass	0.146258	0.468; 0.9291; 0.1236	-0.1753; -0.0218; -0.1391	Subtractive: full	Birds
dNdS	Lifespan, Gen Time, Body Mass	0.116035	0.4502; 0.1417; 0.1147	-0.075; -0.1503; 0.0586	Subtractive: full	Birds
dN_Time_Calibrated	Gen Time, Body Mass	0.228861	0.0609; 0.1891	-0.3394; -0.1078	Subtractive: remove_Lifespan	Birds
dS_Time_Calibrated	Gen Time, Body Mass	0.157832	0.448; 0.0656	-0.1392; -0.1586	Subtractive: remove_Lifespan	Birds
dNdS	Gen Time, Body Mass	0.126853	0.0111; 0.1517	-0.2005; 0.0503	Subtractive: remove_Lifespan	Birds
dN_Time_Calibrated	Lifespan, Body Mass	0.243353	0.0417; 0.2614	-0.361; -0.0933	Subtractive: remove_GT	Birds
dS_Time_Calibrated	Lifespan, Body Mass	0.171166	0.292; 0.106	-0.1894; -0.1408	Subtractive: remove_GT	Birds
dNdS	Lifespan, Body Mass	0.0831184	0.0282; 0.1998	-0.1724; 0.0471	Subtractive: remove_GT	Birds
dN_Time_Calibrated	Lifespan, Gen Time	0.23535	0.1565; 0.3404	-0.3149; -0.219	Subtractive: remove_BM	Birds
dS_Time_Calibrated	Lifespan, Gen Time	0.108677	0.2224; 0.6738	-0.2891; -0.1029	Subtractive: remove_BM	Birds
dNdS	Lifespan, Gen Time	0.0737923	0.7796; 0.2533	-0.027; -0.116	Subtractive: remove_BM	Birds
dN_Time_Calibrated	Lifespan	0.195161	0.0177	-0.1837	Additive	Fish
dS_Time_Calibrated	Lifespan	0.558193	0	-0.3749	Additive	Fish
dNdS	Lifespan	0.374899	0.0009	0.1914	Additive	Fish
dN_Time_Calibrated	Lifespan, Gen Time	0.217745	0.8086; 0.2149	0.0476; -0.244	Additive	Fish
dS_Time_Calibrated	Lifespan, Gen Time	0.542919	0.1536; 0.6122	-0.2832; -0.0967	Additive	Fish
dNdS	Lifespan, Gen Time	0.381681	0.0234; 0.2778	0.3326; -0.149	Additive	Fish
dN_Time_Calibrated	Lifespan, Gen Time, Length	0.381281	0.4012; 0.3898; 0.0187	0.1523; -0.1525; -0.3225	Additive	Fish
dS_Time_Calibrated	Lifespan, Gen Time, Length	0.559574	0.26; 0.8152; 0.1954	-0.2237; -0.0446; -0.1834	Additive	Fish
dNdS	Lifespan, Gen Time, Length	0.411886	0.0118; 0.4216; 0.1649	0.3779; -0.1093; -0.1396	Additive	Fish
dN_Time_Calibrated	Lifespan, Gen Time, Length, Depth	0.353263	0.3849; 0.3634; 0.0232; 0.7188	0.2025; -0.174; -0.3405; -0.0311	Additive	Fish
dS_Time_Calibrated	Lifespan, Gen Time, Length, Depth	0.585771	0.9654; 0.4887; 0.0833; 0.1488	-0.0103; -0.136; -0.26; -0.1319	Additive	Fish
dNdS	Lifespan, Gen Time, Length, Depth	0.456332	0.2036; 0.7688; 0.4227; 0.121	0.2166; -0.0403; -0.0817; 0.0997	Additive	Fish
dN_Time_Calibrated	Lifespan, Gen Time, Length, Depth	0.353263	0.3849; 0.3634; 0.0232; 0.7188	0.2025; -0.174; -0.3405; -0.0311	Subtractive: full	Fish
dS_Time_Calibrated	Lifespan, Gen Time, Length, Depth	0.585771	0.9654; 0.4887; 0.0833; 0.1488	-0.0103; -0.136; -0.26; -0.1319	Subtractive: full	Fish
dNdS	Lifespan, Gen Time, Length, Depth	0.456332	0.2036; 0.7688; 0.4227; 0.121	0.2166; -0.0403; -0.0817; 0.0997	Subtractive: full	Fish
dN_Time_Calibrated	Gen Time, Length, Depth	0.360018	0.7293; 0.0313; 0.8308	-0.0368; -0.293; 0.0146	Subtractive: remove_Lifespan	Fish
dS_Time_Calibrated	Gen Time, Length, Depth	0.606442	0.1923; 0.0533; 0.0627	-0.143; -0.2624; -0.1343	Subtractive: remove_Lifespan	Fish
dNdS	Gen Time, Length, Depth	0.436396	0.1853; 0.7452; 0.0074	0.1065; -0.0308; 0.1486	Subtractive: remove_Lifespan	Fish
dN_Time_Calibrated	Lifespan, Length, Depth	0.357556	0.8322; 0.0191; 0.9402	0.0275; -0.3495; -0.0061	Subtractive: remove_GT	Fish
dS_Time_Calibrated	Lifespan, Length, Depth	0.596155	0.2741; 0.0711; 0.1863	-0.1472; -0.2671; -0.1124	Subtractive: remove_GT	Fish
dNdS	Lifespan, Length, Depth	0.481099	0.0665; 0.3988; 0.0788	0.1761; -0.0838; 0.1055	Subtractive: remove_GT	Fish
dN_Time_Calibrated	Lifespan, Gen Time, Depth	0.18857	0.9489; 0.335; 0.626	-0.0152; -0.2063; 0.044	Subtractive: remove_Length	Fish
dS_Time_Calibrated	Lifespan, Gen Time, Depth	0.53726	0.4491; 0.4382; 0.3989	-0.1766; -0.1607; -0.0746	Subtractive: remove_Length	Fish
dNdS	Lifespan, Gen Time, Depth	0.465262	0.2875; 0.7231; 0.0517	0.1644; -0.048; 0.1178	Subtractive: remove_Length	Fish
dN_Time_Calibrated	Lifespan, Gen Time, Length	0.381281	0.4012; 0.3898; 0.0187	0.1523; -0.1525; -0.3225	Subtractive: remove_Depth	Fish
dS_Time_Calibrated	Lifespan, Gen Time, Length	0.559574	0.26; 0.8152; 0.1954	-0.2237; -0.0446; -0.1834	Subtractive: remove_Depth	Fish
dNdS	Lifespan, Gen Time, Length	0.411886	0.0118; 0.4216; 0.1649	0.3779; -0.1093; -0.1396	Subtractive: remove_Depth	Fish
dN_Time_Calibrated	Lifespan	0.60649	0	-3.3795	Additive	Rockfish
dS_Time_Calibrated	Lifespan	0.343567	0.0006	-1.6259	Additive	Rockfish
dNdS	Lifespan	0.352465	0.0005	-3.1983	Additive	Rockfish
dN_Time_Calibrated	Lifespan, Gen Time	0.60522	0.1483; 0.3476	-2.1158; -1.2891	Additive	Rockfish
dS_Time_Calibrated	Lifespan, Gen Time	0.433514	0.5691; 0.0325	0.6128; -2.2837	Additive	Rockfish
dNdS	Lifespan, Gen Time	0.329449	0.0962; 0.7457	-3.8842; 0.6997	Additive	Rockfish
dN_Time_Calibrated	Lifespan, Gen Time, Length	0.631838	0.1552; 0.1968; 0.1068	-2.0123; -1.7676; 1.915	Additive	Rockfish
dS_Time_Calibrated	Lifespan, Gen Time, Length	0.440245	0.602; 0.0592; 0.2653	0.5585; -2.0326; -1.0047	Additive	Rockfish
dNdS	Lifespan, Gen Time, Length	0.418401	0.092; 0.8999; 0.038	-3.677; -0.2585; 3.8349	Additive	Rockfish
dN_Time_Calibrated	Lifespan, Gen Time, Length, Depth	0.665468	0.2962; 0.0333; 0.0257; 0.0776	-1.4363; -3.8129; 2.8863; 1.4836	Additive	Rockfish
dS_Time_Calibrated	Lifespan, Gen Time, Length, Depth	0.447474	0.4414; 0.0339; 0.5974; 0.2635	0.8456; -3.0522; -0.5204; 0.7396	Additive	Rockfish
dNdS	Lifespan, Gen Time, Length, Depth	0.424098	0.1585; 0.4165; 0.0213; 0.2775	-3.1238; -2.2228; 4.7678; 1.4248	Additive	Rockfish
dN_Time_Calibrated	Lifespan, Gen Time, Length, Depth	0.665468	0.2962; 0.0333; 0.0257; 0.0776	-1.4363; -3.8129; 2.8863; 1.4836	Subtractive: full	Rockfish
dS_Time_Calibrated	Lifespan, Gen Time, Length, Depth	0.447474	0.4414; 0.0339; 0.5974; 0.2635	0.8456; -3.0522; -0.5204; 0.7396	Subtractive: full	Rockfish
dNdS	Lifespan, Gen Time, Length, Depth	0.424098	0.1585; 0.4165; 0.0213; 0.2775	-3.1238; -2.2228; 4.7678; 1.4248	Subtractive: full	Rockfish
dN_Time_Calibrated	Gen Time, Length, Depth	0.66348	0; 0.0174; 0.042	-5.2988; 3.0678; 1.6828	Subtractive: remove_Lifespan	Rockfish
dS_Time_Calibrated	Gen Time, Length, Depth	0.456368	0.0084; 0.5173; 0.3274	-2.1774; -0.6273; 0.6223	Subtractive: remove_Lifespan	Rockfish
dNdS	Gen Time, Length, Depth	0.397108	0.0018; 0.0143; 0.1579	-5.4545; 5.1624; 1.858	Subtractive: remove_Lifespan	Rockfish
dN_Time_Calibrated	Lifespan, Length, Depth	0.607969	1e-04; 0.1619; 0.6637	-3.9468; 1.7052; 0.2885	Subtractive: remove_GT	Rockfish
dS_Time_Calibrated	Lifespan, Length, Depth	0.353351	0.0902; 0.1353; 0.6834	-1.1641; -1.4659; -0.2171	Subtractive: remove_GT	Rockfish
dNdS	Lifespan, Length, Depth	0.431663	8e-04; 0.0268; 0.455	-4.5873; 4.0792; 0.7281	Subtractive: remove_GT	Rockfish
dN_Time_Calibrated	Lifespan, Gen Time, Depth	0.600052	0.2071; 0.2227; 0.4187	-1.8862; -2.0797; 0.6507	Subtractive: remove_Length	Rockfish
dS_Time_Calibrated	Lifespan, Gen Time, Depth	0.463894	0.3874; 0.01; 0.1331	0.9267; -3.3647; 0.8897	Subtractive: remove_Length	Rockfish
dNdS	Lifespan, Gen Time, Depth	0.301552	0.111; 0.8125; 0.9696	-3.867; 0.6402; 0.049	Subtractive: remove_Length	Rockfish
dN_Time_Calibrated	Lifespan, Gen Time, Length	0.631838	0.1552; 0.1968; 0.1068	-2.0123; -1.7676; 1.915	Subtractive: remove_Depth	Rockfish
dS_Time_Calibrated	Lifespan, Gen Time, Length	0.440245	0.602; 0.0592; 0.2653	0.5585; -2.0326; -1.0047	Subtractive: remove_Depth	Rockfish
dNdS	Lifespan, Gen Time, Length	0.418401	0.092; 0.8999; 0.038	-3.677; -0.2585; 3.8349	Subtractive: remove_Depth	Rockfish
dN_Time_Calibrated	Lifespan	-0.0333703	0.6171	0.061	Additive	Bivalves
dS_Time_Calibrated	Lifespan	-0.0448769	0.9132	-0.011	Additive	Bivalves
dNdS	Lifespan	0.0159961	0.2537	0.072	Additive	Bivalves
dN_Time_Calibrated	Lifespan, Gen Time	-0.0780679	0.6025; 0.7698	0.0655; -0.0528	Additive	Bivalves
dS_Time_Calibrated	Lifespan, Gen Time	-0.0183804	0.9678; 0.2236	0.0041; -0.1795	Additive	Bivalves
dNdS	Lifespan, Gen Time	0.0639109	0.321; 0.1596	0.0614; 0.1267	Additive	Bivalves
dN_Time_Calibrated	Lifespan, Gen Time	-0.0780679	0.6025; 0.7698	0.0655; -0.0528	Subtractive: full	Bivalves
dS_Time_Calibrated	Lifespan, Gen Time	-0.0183804	0.9678; 0.2236	0.0041; -0.1795	Subtractive: full	Bivalves
dNdS	Lifespan, Gen Time	0.0639109	0.321; 0.1596	0.0614; 0.1267	Subtractive: full	Bivalves
dN_Time_Calibrated	Gen Time	-0.0427678	0.814	-0.0414	Subtractive: remove_Lifespan	Bivalves
dS_Time_Calibrated	Gen Time	0.0278324	0.2112	-0.1788	Subtractive: remove_Lifespan	Bivalves
dNdS	Gen Time	0.0624951	0.1257	0.1374	Subtractive: remove_Lifespan	Bivalves
dN_Time_Calibrated	Lifespan	-0.0333703	0.6171	0.061	Subtractive: remove_GT	Bivalves
dS_Time_Calibrated	Lifespan	-0.0448769	0.9132	-0.011	Subtractive: remove_GT	Bivalves
dNdS	Lifespan	0.0159961	0.2537	0.072	Subtractive: remove_GT	Bivalves

## Sheet: Single_Gene_PGLS
Gene	Metric	Slope	P.Value	Clade
ATP6	dn	-0.0137318	0.000225156	Birds
ATP6	ds	-0.117611	0.313871	Birds
ATP6	w	-0.0231262	0.0183686	Birds
ATP8	dn	-0.0755444	2.38595e-05	Birds
ATP8	ds	-0.0889648	0.407992	Birds
ATP8	w	-278.536	0.0105498	Birds
COX1	dn	-0.000567594	0.484498	Birds
COX1	ds	-0.200407	0.00798242	Birds
COX1	w	0.00369218	0.146958	Birds
COX2	dn	0.00125266	0.763342	Birds
COX2	ds	-0.0109029	0.919716	Birds
COX2	w	-0.000194148	0.979628	Birds
COX3	dn	-0.00550479	0.0304428	Birds
COX3	ds	-0.380007	0.105731	Birds
COX3	w	-0.00232332	0.71597	Birds
CYTB	dn	-0.00795881	0.0331905	Birds
CYTB	ds	-0.19178	0.100543	Birds
CYTB	w	0.00247317	0.756623	Birds
ND1	dn	-0.00692164	0.185629	Birds
ND1	ds	-3.55747	0.00322352	Birds
ND1	w	440.994	0.135707	Birds
ND2	dn	-0.0235739	0.000792177	Birds
ND2	ds	-0.2507	0.0759342	Birds
ND2	w	0.00843155	0.728543	Birds
ND3	dn	0.00716453	0.529792	Birds
ND3	ds	0.12405	0.174544	Birds
ND3	w	-0.0957352	0.0564991	Birds
ND4	dn	-0.0056662	0.172823	Birds
ND4	ds	-0.0647515	0.619377	Birds
ND4	w	-0.00227063	0.794364	Birds
ND4L	dn	-0.00444372	0.199187	Birds
ND4L	ds	-0.441264	0.00418451	Birds
ND4L	w	0.301515	0.919722	Birds
ND5	dn	-0.0135299	0.010065	Birds
ND5	ds	-0.258593	0.00363946	Birds
ND5	w	-0.00519914	0.639945	Birds
ATP6	dn	-0.00684766	0.00181058	Bivalves
ATP6	ds	0.178647	0.105831	Bivalves
ATP6	w	-0.0259085	0.0303821	Bivalves
COX1	dn	0.00319579	3.01972e-05	Bivalves
COX1	ds	-0.168414	0.00312382	Bivalves
COX1	w	0.00651528	0.00518624	Bivalves
COX2	dn	-0.00160509	0.14505	Bivalves
COX2	ds	-0.11161	0.0415766	Bivalves
COX2	w	-0.0504165	0.0257129	Bivalves
COX3	dn	-0.00301461	0.00504217	Bivalves
COX3	ds	-0.16642	0.00036941	Bivalves
COX3	w	-0.00153137	0.819371	Bivalves
CYTB	dn	-0.00558042	0.00713472	Bivalves
CYTB	ds	-0.920855	6.04412e-06	Bivalves
CYTB	w	12.1944	0.727215	Bivalves
ND1	dn	0.0078865	1.66779e-06	Bivalves
ND1	ds	-0.0624789	0.0297256	Bivalves
ND1	w	0.0370873	0.000132319	Bivalves
ND2	dn	-0.00323427	0.0684027	Bivalves
ND2	ds	-0.103416	0.00944748	Bivalves
ND2	w	-0.0146024	0.543717	Bivalves
ND3	dn	0.00669521	0.0170345	Bivalves
ND3	ds	-0.0665432	0.115933	Bivalves
ND3	w	-185.629	0.0108195	Bivalves
ND4	dn	0.00804684	0.000135114	Bivalves
ND4	ds	0.208366	0.0133486	Bivalves
ND4	w	0.339639	0.803793	Bivalves
ND4L	dn	0.0121797	0.0335061	Bivalves
ND4L	ds	-0.0628817	0.352552	Bivalves
ND4L	w	1.26618	0.921969	Bivalves
ND5	dn	0.000509328	0.753393	Bivalves
ND5	ds	-0.0153332	0.770277	Bivalves
ND5	w	-0.00257619	0.580669	Bivalves
ND6	dn	-0.0145144	0.000431822	Bivalves
ND6	ds	-0.0642673	0.512298	Bivalves
ND6	w	-0.0207329	0.197906	Bivalves
ATP6	dn	-0.00430385	0.0146397	Rockfish
ATP6	ds	-0.0543593	0.105892	Rockfish
ATP6	w	-13.0472	0.0533586	Rockfish
ATP8	dn	-0.0105395	0.237059	Rockfish
ATP8	ds	-0.0367743	0.221518	Rockfish
ATP8	w	-76.0099	0.728177	Rockfish
COX1	dn	0.000516407	0.167743	Rockfish
COX1	ds	-0.0372112	0.238277	Rockfish
COX1	w	0.0546964	0.000110159	Rockfish
COX2	dn	-4.5944e-06	0.942143	Rockfish
COX2	ds	-0.0823411	0.0384272	Rockfish
COX2	w	0.163109	0.0506527	Rockfish
COX3	dn	-4.86771e-05	0.856943	Rockfish
COX3	ds	-0.0432484	0.099889	Rockfish
COX3	w	1.3379	0.780355	Rockfish
CYTB	dn	-0.000825636	0.572658	Rockfish
CYTB	ds	-0.0950034	0.0554185	Rockfish
CYTB	w	0.722987	0.210829	Rockfish
ND1	dn	-0.00441131	0.0637006	Rockfish
ND1	ds	-0.071215	0.0873034	Rockfish
ND1	w	-17.8471	0.611364	Rockfish
ND2	dn	-0.00452887	0.136026	Rockfish
ND2	ds	-0.112366	0.00294057	Rockfish
ND2	w	117.194	0.253809	Rockfish
ND3	dn	0.000862556	0.766494	Rockfish
ND3	ds	-0.0562478	0.168918	Rockfish
ND3	w	24.8311	0.490565	Rockfish
ND4	dn	-0.00782024	0.008864	Rockfish
ND4	ds	-0.0162213	0.702531	Rockfish
ND4	w	-3.88682	0.946895	Rockfish
ND4L	dn	0.000311462	0.381514	Rockfish
ND4L	ds	0.055139	0.0751925	Rockfish
ND4L	w	0.167601	0.382638	Rockfish
ND5	dn	-0.00605499	0.0841318	Rockfish
ND5	ds	-0.0887289	0.00146005	Rockfish
ND5	w	3.03893	0.121098	Rockfish
ND6	dn	-0.00831976	0.0115386	Rockfish
ND6	ds	-0.108393	0.0199277	Rockfish
ND6	w	-1.11247	0.180885	Rockfish
ATP6	dn	-0.185382	4.36791e-05	Fish
ATP6	ds	-17.9594	0.00122224	Fish
ATP6	w	11.1218	0.000145295	Fish
ATP8	dn	0.0126721	0.681593	Fish
ATP8	ds	-0.311543	0.0443145	Fish
ATP8	w	6.9394	0.950999	Fish
COX1	dn	-0.00120607	0.371893	Fish
COX1	ds	-0.479971	0.000286417	Fish
COX1	w	-0.00516185	0.253225	Fish
COX2	dn	-0.00106846	0.602238	Fish
COX2	ds	-0.252621	0.0205596	Fish
COX2	w	-0.0111272	0.27974	Fish
COX3	dn	-0.00667548	0.019503	Fish
COX3	ds	-0.679341	7.19535e-06	Fish
COX3	w	0.0167084	0.0648728	Fish
CYTB	dn	-0.0124225	0.00158834	Fish
CYTB	ds	-0.686823	0.000328657	Fish
CYTB	w	-0.00873367	0.0170764	Fish
ND1	dn	0.00157875	0.666573	Fish
ND1	ds	0.191148	0.808616	Fish
ND1	w	-0.0105872	0.237183	Fish
ND2	dn	-0.0348779	0.000537972	Fish
ND2	ds	-0.729065	0.00141557	Fish
ND2	w	-0.0284689	0.102588	Fish
ND3	dn	0.000984655	0.937441	Fish
ND3	ds	-0.928146	0.00793056	Fish
ND3	w	0.000743073	0.984926	Fish
ND4	dn	-0.0305567	0.000147845	Fish
ND4	ds	-0.726758	0.0296749	Fish
ND4	w	-0.02033	0.0247527	Fish
ND4L	dn	1399.54	0.000436475	Fish
ND4L	ds	-1.09281	3.54948e-05	Fish
ND4L	w	739.215	0.000436509	Fish
ND5	dn	-0.0171303	0.000169318	Fish
ND5	ds	-1.08897	3.06771e-06	Fish
ND5	w	0.0451978	0.000430323	Fish
ND6	dn	0.0026327	0.932507	Fish
ND6	ds	-0.857024	0.0389755	Fish
ND6	w	0.251275	0.244945	Fish

## Sheet: 100,000_Generations_Corrected_P
Clade	Metric	Slope	Intercept	R²	p-value
Bird	dN	0.264214	-3.59233	0.0486675	0.100746
Bird	dS	0.378453	-2.27378	0.0973242	0.0337841
Bird	dN/dS	-0.113389	-1.32891	0.0645224	0.0703988
Fish	dN	0.762538	-4.81112	0.754441	2.27977e-08
Fish	dS	0.573279	-3.05303	0.588621	7.37208e-06
Fish	dN/dS	0.191384	-1.79854	0.374899	0.000876757
Rockfish	dN	-2.99665	1.54786	0.480239	2.62399e-05
Rockfish	dS	-0.648773	-1.29337	0.0595664	0.111747
Rockfish	dN/dS	-3.19829	4.25521	0.352465	0.000516314
Bivalves	dN	0.14165	-3.71604	-0.0175348	0.445463
Bivalves	dS	0.0729276	-2.37898	-0.034959	0.641338
Bivalves	dN/dS	0.0720058	-1.37049	0.0159961	0.253682

[truncated: 5 more sheets: VIF_Values, Correlation_Matrix, Lifespan_EffectSize_10x, Relax_Results, Mutation_Spectra]
